# Supplementary material for: NDRG2 ablation reprograms metastatic cancer cells towards glutamine dependence via the induction of ASCT2
Source: Int J Biol Sci. 2020 Oct 16;16(16):3100–15. doi: 10.7150/ijbs.48066 (PMC7645990; doi:10.7150/ijbs.48066)
Supplement: Supplementary file 1 — Supplementary figures and tables. [file ijbsv16p3100s1.zip]

Archive with 10 entries (10 files):
- Supplementary figure 1.tif
- __MACOSX/._Supplementary figure 1.tif
- Supplementary figure legends.docx
- __MACOSX/._Supplementary figure legends.docx
- Supplementary Materials and Methods.docx
- __MACOSX/._Supplementary Materials and Methods.docx
- Supplementary Table 1.xlsx
- __MACOSX/._Supplementary Table 1.xlsx
- Supplementary Table 2.xlsx
- __MACOSX/._Supplementary Table 2.xlsx
