# Supplementary material for: NDRG2 ablation reprograms metastatic cancer cells towards glutamine dependence via the induction of ASCT2
Source: Int J Biol Sci. 2020 Oct 16;16(16):3100–15. doi: 10.7150/ijbs.48066 (PMC7645990; doi:10.7150/ijbs.48066)
Supplement: Supplementary file 1 — Supplementary figures and tables. [file ijbsv16p3100s1.zip › Supplementary Table 1.xlsx]

## Sheet: 工作表1
Supplementary Table 1 (differentially-expressed genes in MC3 and MEC1 cells)
gene name	description	MC3	MEC1
LAMC2	laminin subunit gamma 2 [Source:HGNC Symbol;Acc:HGNC:6493]	1.42869	388.942
NID2	nidogen 2 [Source:HGNC Symbol;Acc:HGNC:13389]	0.604326	271.245
MXRA5	matrix remodeling associated 5 [Source:HGNC Symbol;Acc:HGNC:7539]	0.0513656	29.6101
CCND2	cyclin D2 [Source:HGNC Symbol;Acc:HGNC:1583]	0.0686353	38.4426
TRIM22	tripartite motif containing 22 [Source:HGNC Symbol;Acc:HGNC:16379]	0.201802	73.3141
XAF1	XIAP associated factor 1 [Source:HGNC Symbol;Acc:HGNC:30932]	0.086251	29.9574
GALNT5	polypeptide N-acetylgalactosaminyltransferase 5 [Source:HGNC Symbol;Acc:HGNC:4127]	0.0553724	42.8568
ENTPD3	ectonucleoside triphosphate diphosphohydrolase 3 [Source:HGNC Symbol;Acc:HGNC:3365]	0.0966848	74.8117
KRT19	keratin 19 [Source:HGNC Symbol;Acc:HGNC:6436]	1.33384	242.338
KRT6A	keratin 6A [Source:HGNC Symbol;Acc:HGNC:6443]	0.305257	147.719
XIST	X inactive specific transcript [Source:HGNC Symbol;Acc:HGNC:12810]	0.0434504	26.1174
COL17A1	collagen type XVII alpha 1 chain [Source:HGNC Symbol;Acc:HGNC:2194]	0.408096	145.904
S100A2	S100 calcium binding protein A2 [Source:HGNC Symbol;Acc:HGNC:10492]	3.14545	317.526
TNFSF10	TNF superfamily member 10 [Source:HGNC Symbol;Acc:HGNC:11925]	0.186171	59.468
C1orf116	chromosome 1 open reading frame 116 [Source:HGNC Symbol;Acc:HGNC:28667]	0.428652	52.6656
OLR1	oxidized low density lipoprotein receptor 1 [Source:HGNC Symbol;Acc:HGNC:8133]	0.23722	58.8994
ATP2C2	ATPase secretory pathway Ca2+ transporting 2 [Source:HGNC Symbol;Acc:HGNC:29103]	0.0461094	18.9494
IL24	interleukin 24 [Source:HGNC Symbol;Acc:HGNC:11346]	0.340647	92.8791
MUC16	mucin 16, cell surface associated [Source:HGNC Symbol;Acc:HGNC:15582]	0.425765	54.9416
GBP4	guanylate binding protein 4 [Source:HGNC Symbol;Acc:HGNC:20480]	0.147404	36.9577
SLC15A3	solute carrier family 15 member 3 [Source:HGNC Symbol;Acc:HGNC:18068]	0.053456	18.0322
RSAD2	radical S-adenosyl methionine domain containing 2 [Source:HGNC Symbol;Acc:HGNC:30908]	0.769	148.432
SERPINB9	serpin family B member 9 [Source:HGNC Symbol;Acc:HGNC:8955]	0.195751	62.0599
SRPX2	sushi repeat containing protein X-linked 2 [Source:HGNC Symbol;Acc:HGNC:30668]	0.139495	26.4501
IFI44L	interferon induced protein 44 like [Source:HGNC Symbol;Acc:HGNC:17817]	0.134967	24.077
F3	coagulation factor III, tissue factor [Source:HGNC Symbol;Acc:HGNC:3541]	4.32096	277.7
EPCAM	epithelial cell adhesion molecule [Source:HGNC Symbol;Acc:HGNC:11529]	1.19752	91.8296
HBEGF	heparin binding EGF like growth factor [Source:HGNC Symbol;Acc:HGNC:3059]	0.685882	104.963
TINAGL1	tubulointerstitial nephritis antigen like 1 [Source:HGNC Symbol;Acc:HGNC:19168]	3.08174	118.838
SPINT2	serine peptidase inhibitor, Kunitz type 2 [Source:HGNC Symbol;Acc:HGNC:11247]	0.704398	51.3756
OAS2	2'-5'-oligoadenylate synthetase 2 [Source:HGNC Symbol;Acc:HGNC:8087]	2.8135	129.493
ESRP1	epithelial splicing regulatory protein 1 [Source:HGNC Symbol;Acc:HGNC:25966]	0.0489127	15.6097
IRF6	interferon regulatory factor 6 [Source:HGNC Symbol;Acc:HGNC:6121]	0.0439978	21.9997
EPSTI1	epithelial stromal interaction 1 [Source:HGNC Symbol;Acc:HGNC:16465]	0.0539932	25.114
KRT5	keratin 5 [Source:HGNC Symbol;Acc:HGNC:6442]	0.0564143	18.8659
ST14	suppression of tumorigenicity 14 [Source:HGNC Symbol;Acc:HGNC:11344]	2.10561	106.939
THBS1	thrombospondin 1 [Source:HGNC Symbol;Acc:HGNC:11785]	1.17024	199.671
SPINT1	serine peptidase inhibitor, Kunitz type 1 [Source:HGNC Symbol;Acc:HGNC:11246]	0.090945	22.0393
PLAT	plasminogen activator, tissue type [Source:HGNC Symbol;Acc:HGNC:9051]	0.311116	27.5046
TACSTD2	tumor associated calcium signal transducer 2 [Source:HGNC Symbol;Acc:HGNC:11530]	5.87491	266.275
DMBT1	deleted in malignant brain tumors 1 [Source:HGNC Symbol;Acc:HGNC:2926]	0.740398	39.6697
LCN2	lipocalin 2 [Source:HGNC Symbol;Acc:HGNC:6526]	0.92489	357.329
SLC6A14	solute carrier family 6 member 14 [Source:HGNC Symbol;Acc:HGNC:11047]	0.0816272	36.1621
GDA	guanine deaminase [Source:HGNC Symbol;Acc:HGNC:4212]	17.5458	0.0809521
SAA1	serum amyloid A1 [Source:HGNC Symbol;Acc:HGNC:10513]	0.273149	96.8496
SCEL	sciellin [Source:HGNC Symbol;Acc:HGNC:10573]	0.114851	27.9205
IL1RN	interleukin 1 receptor antagonist [Source:HGNC Symbol;Acc:HGNC:6000]	0.00594852	18.7144
FXYD3	FXYD domain containing ion transport regulator 3 [Source:HGNC Symbol;Acc:HGNC:4027]	0.573871	45.0658
IGF2BP1	insulin like growth factor 2 mRNA binding protein 1 [Source:HGNC Symbol;Acc:HGNC:28866]	17.1186	0.11294
SERPING1	serpin family G member 1 [Source:HGNC Symbol;Acc:HGNC:1228]	0.0731309	16.8803
LNCAROD	lncRNA activating regulator of DKK1 [Source:HGNC Symbol;Acc:HGNC:50913]	0.235572	87.9982
MX1	MX dynamin like GTPase 1 [Source:HGNC Symbol;Acc:HGNC:7532]	0.736288	135.444
TMEM30B	transmembrane protein 30B [Source:HGNC Symbol;Acc:HGNC:27254]	0.0380711	17.8532
LAMA3	laminin subunit alpha 3 [Source:HGNC Symbol;Acc:HGNC:6483]	3.5118	102.242
ADAM8	ADAM metallopeptidase domain 8 [Source:HGNC Symbol;Acc:HGNC:215]	0.285103	26.4966
XDH	xanthine dehydrogenase [Source:HGNC Symbol;Acc:HGNC:12805]	0.17351	22.0601
HLA-B	major histocompatibility complex, class I, B [Source:HGNC Symbol;Acc:HGNC:4932]	11.2025	317.182
RASSF10	Ras association domain family member 10 [Source:HGNC Symbol;Acc:HGNC:33984]	0.0483542	38.5224
MX2	MX dynamin like GTPase 2 [Source:HGNC Symbol;Acc:HGNC:7533]	0.163355	42.2508
UBA7	ubiquitin like modifier activating enzyme 7 [Source:HGNC Symbol;Acc:HGNC:12471]	0.127712	15.525
GRHL2	grainyhead like transcription factor 2 [Source:HGNC Symbol;Acc:HGNC:2799]	0.0201879	13.2368
TGM2	transglutaminase 2 [Source:HGNC Symbol;Acc:HGNC:11778]	7.59421	250.76
KRT81	keratin 81 [Source:HGNC Symbol;Acc:HGNC:6458]	0.332213	57.1421
GBP1	guanylate binding protein 1 [Source:HGNC Symbol;Acc:HGNC:4182]	0.725383	34.219
LGALS9	galectin 9 [Source:HGNC Symbol;Acc:HGNC:6570]	0.0462306	8.98454
CXCL1	C-X-C motif chemokine ligand 1 [Source:HGNC Symbol;Acc:HGNC:4602]	9.92624	417.703
CDH1	cadherin 1 [Source:HGNC Symbol;Acc:HGNC:1748]	0.0556559	15.614
IL1A	interleukin 1 alpha [Source:HGNC Symbol;Acc:HGNC:5991]	3.45145	151.671
IFIT3	interferon induced protein with tetratricopeptide repeats 3 [Source:HGNC Symbol;Acc:HGNC:5411]	29.3336	701.404
INPP5D	inositol polyphosphate-5-phosphatase D [Source:HGNC Symbol;Acc:HGNC:6079]	0.0139881	9.52315
CHST2	carbohydrate sulfotransferase 2 [Source:HGNC Symbol;Acc:HGNC:1970]	36.2981	0.0635558
IL1B	interleukin 1 beta [Source:HGNC Symbol;Acc:HGNC:5992]	1.3369	49.1309
GALNT3	polypeptide N-acetylgalactosaminyltransferase 3 [Source:HGNC Symbol;Acc:HGNC:4125]	0.0448217	15.9617
LAD1	ladinin 1 [Source:HGNC Symbol;Acc:HGNC:6472]	0.018638	16.9907
STC1	stanniocalcin 1 [Source:HGNC Symbol;Acc:HGNC:11373]	4.29306	112.872
NOTCH3	notch 3 [Source:HGNC Symbol;Acc:HGNC:7883]	47.6966	0.769351
RCN3	reticulocalbin 3 [Source:HGNC Symbol;Acc:HGNC:21145]	81.2875	0.614269
H19	H19, imprinted maternally expressed transcript [Source:HGNC Symbol;Acc:HGNC:4713]	17.5931	0.173395
IFI27	interferon alpha inducible protein 27 [Source:HGNC Symbol;Acc:HGNC:5397]	0.24096	17.9414
FEZ1	fasciculation and elongation protein zeta 1 [Source:HGNC Symbol;Acc:HGNC:3659]	0.0524011	12.4951
COL8A1	collagen type VIII alpha 1 chain [Source:HGNC Symbol;Acc:HGNC:2215]	0.102762	11.1833
DKK1	dickkopf WNT signaling pathway inhibitor 1 [Source:HGNC Symbol;Acc:HGNC:2891]	2.93268	103.598
UCA1	urothelial cancer associated 1 [Source:HGNC Symbol;Acc:HGNC:37126]	7.20426	182.713
UBE2L6	ubiquitin conjugating enzyme E2 L6 [Source:HGNC Symbol;Acc:HGNC:12490]	3.88475	115.184
CDKN2B	cyclin dependent kinase inhibitor 2B [Source:HGNC Symbol;Acc:HGNC:1788]	23.1077	0.121868
RAC2	Rac family small GTPase 2 [Source:HGNC Symbol;Acc:HGNC:9802]	0.116102	24.3201
GLP2R	glucagon like peptide 2 receptor [Source:HGNC Symbol;Acc:HGNC:4325]	18.1244	0.139427
IFIT2	interferon induced protein with tetratricopeptide repeats 2 [Source:HGNC Symbol;Acc:HGNC:5409]	13.3235	291.261
AREG	amphiregulin [Source:HGNC Symbol;Acc:HGNC:651]	6.93439	177.188
KIF26A	kinesin family member 26A [Source:HGNC Symbol;Acc:HGNC:20226]	14.9594	0.0540523
PTPRE	protein tyrosine phosphatase, receptor type E [Source:HGNC Symbol;Acc:HGNC:9669]	0.0578795	7.31007
QPRT	quinolinate phosphoribosyltransferase [Source:HGNC Symbol;Acc:HGNC:9755]	18.6113	0.0546128
S100A9	S100 calcium binding protein A9 [Source:HGNC Symbol;Acc:HGNC:10499]	0.359234	148.307
IFIT1	interferon induced protein with tetratricopeptide repeats 1 [Source:HGNC Symbol;Acc:HGNC:5407]	16.521	342.366
CXCL3	C-X-C motif chemokine ligand 3 [Source:HGNC Symbol;Acc:HGNC:4604]	0.529903	38.9539
FAT1	FAT atypical cadherin 1 [Source:HGNC Symbol;Acc:HGNC:3595]	3.12775	65.8777
LAMC3	laminin subunit gamma 3 [Source:HGNC Symbol;Acc:HGNC:6494]	8.21805	0.0085137
SERPINB2	serpin family B member 2 [Source:HGNC Symbol;Acc:HGNC:8584]	0.0411618	18.7823
C1QTNF1	C1q and TNF related 1 [Source:HGNC Symbol;Acc:HGNC:14324]	0.0804238	9.2592
NPR1	natriuretic peptide receptor 1 [Source:HGNC Symbol;Acc:HGNC:7943]	14.3291	0.0165813
MFAP5	microfibril associated protein 5 [Source:HGNC Symbol;Acc:HGNC:29673]	0.920611	28.1665
LAMP3	lysosomal associated membrane protein 3 [Source:HGNC Symbol;Acc:HGNC:14582]	0.0736897	36.3932
ABCA3	ATP binding cassette subfamily A member 3 [Source:HGNC Symbol;Acc:HGNC:33]	20.6311	0.390609
CDYL2	chromodomain Y like 2 [Source:HGNC Symbol;Acc:HGNC:23030]	33.9944	0.312889
IRX4	iroquois homeobox 4 [Source:HGNC Symbol;Acc:HGNC:6129]	0.0269356	10.8573
SSTR1	somatostatin receptor 1 [Source:HGNC Symbol;Acc:HGNC:11330]	22.0733	0.0477233
COL5A3	collagen type V alpha 3 chain [Source:HGNC Symbol;Acc:HGNC:14864]	12.2367	0.0222264
CXCL2	C-X-C motif chemokine ligand 2 [Source:HGNC Symbol;Acc:HGNC:4603]	3.72923	111.835
SIRPA	signal regulatory protein alpha [Source:HGNC Symbol;Acc:HGNC:9662]	0.102423	11.0648
SLC17A9	solute carrier family 17 member 9 [Source:HGNC Symbol;Acc:HGNC:16192]	9.26464	0.0381053
PROM2	prominin 2 [Source:HGNC Symbol;Acc:HGNC:20685]	0.106488	10.58
NPNT	nephronectin [Source:HGNC Symbol;Acc:HGNC:27405]	7.90764	0.0168435
PLXND1	plexin D1 [Source:HGNC Symbol;Acc:HGNC:9107]	12.284	0.369783
ASS1	argininosuccinate synthase 1 [Source:HGNC Symbol;Acc:HGNC:758]	402.959	15.2485
CDC42EP3	CDC42 effector protein 3 [Source:HGNC Symbol;Acc:HGNC:16943]	0.27024	9.82662
HERC5	HECT and RLD domain containing E3 ubiquitin protein ligase 5 [Source:HGNC Symbol;Acc:HGNC:24368]	32.2188	0.636514
RASD1	ras related dexamethasone induced 1 [Source:HGNC Symbol;Acc:HGNC:15828]	5.12378	103.886
PDE1A	phosphodiesterase 1A [Source:HGNC Symbol;Acc:HGNC:8774]	23.5386	0.0656341
MIR205HG	MIR205 host gene [Source:HGNC Symbol;Acc:HGNC:43562]	0.0174301	9.14194
PTPRR	protein tyrosine phosphatase, receptor type R [Source:HGNC Symbol;Acc:HGNC:9680]	0.290592	13.5177
IFIH1	interferon induced with helicase C domain 1 [Source:HGNC Symbol;Acc:HGNC:18873]	6.76484	125.568
IRX2	iroquois homeobox 2 [Source:HGNC Symbol;Acc:HGNC:14359]	0.00980727	14.3764
ANOS1	anosmin 1 [Source:HGNC Symbol;Acc:HGNC:6211]	0.0301735	9.45533
EHF	ETS homologous factor [Source:HGNC Symbol;Acc:HGNC:3246]	0.0768224	22.9463
HOXB6	homeobox B6 [Source:HGNC Symbol;Acc:HGNC:5117]	21.8346	0.113514
PSCA	prostate stem cell antigen [Source:HGNC Symbol;Acc:HGNC:9500]	35.9205	0.351265
C6orf132	chromosome 6 open reading frame 132 [Source:HGNC Symbol;Acc:HGNC:21288]	0.134422	12.5304
MAL2	mal, T cell differentiation protein 2 (gene/pseudogene) [Source:HGNC Symbol;Acc:HGNC:13634]	0.487533	26.9776
BNC1	basonuclin 1 [Source:HGNC Symbol;Acc:HGNC:1081]	0.196909	15.0275
GNA15	G protein subunit alpha 15 [Source:HGNC Symbol;Acc:HGNC:4383]	0.0748115	21.9803
C1R	complement C1r [Source:HGNC Symbol;Acc:HGNC:1246]	1.15702	41.5591
MPZL2	myelin protein zero like 2 [Source:HGNC Symbol;Acc:HGNC:3496]	1.77717	40.8312
CXCR4	C-X-C motif chemokine receptor 4 [Source:HGNC Symbol;Acc:HGNC:2561]	22.2161	0.0575292
BEGAIN	brain enriched guanylate kinase associated [Source:HGNC Symbol;Acc:HGNC:24163]	6.69283	0.0541672
SYK	spleen associated tyrosine kinase [Source:HGNC Symbol;Acc:HGNC:11491]	0.0226464	9.97202
L1CAM	L1 cell adhesion molecule [Source:HGNC Symbol;Acc:HGNC:6470]	53.5908	1.1025
DSG3	desmoglein 3 [Source:HGNC Symbol;Acc:HGNC:3050]	0.00535894	9.37591
LXN	latexin [Source:HGNC Symbol;Acc:HGNC:13347]	61.3586	0.327585
IL6	interleukin 6 [Source:HGNC Symbol;Acc:HGNC:6018]	1.70534	53.5092
FHOD3	formin homology 2 domain containing 3 [Source:HGNC Symbol;Acc:HGNC:26178]	0.165709	9.60486
TSPAN1	tetraspanin 1 [Source:HGNC Symbol;Acc:HGNC:20657]	0.633536	23.0616
HOXC10	homeobox C10 [Source:HGNC Symbol;Acc:HGNC:5122]	21.771	0.292587
C15orf48	chromosome 15 open reading frame 48 [Source:HGNC Symbol;Acc:HGNC:29898]	0.104473	28.3467
FBN2	fibrillin 2 [Source:HGNC Symbol;Acc:HGNC:3604]	12.5201	0.0660121
CYP2J2	cytochrome P450 family 2 subfamily J member 2 [Source:HGNC Symbol;Acc:HGNC:2634]	0.0106247	10.8646
CXCL11	C-X-C motif chemokine ligand 11 [Source:HGNC Symbol;Acc:HGNC:10638]	0.857956	47.2651
MAGEB2	MAGE family member B2 [Source:HGNC Symbol;Acc:HGNC:6809]	44.7061	0.101746
OAS1	2'-5'-oligoadenylate synthetase 1 [Source:HGNC Symbol;Acc:HGNC:8086]	6.14051	91.4528
FOXF2	forkhead box F2 [Source:HGNC Symbol;Acc:HGNC:3810]	37.7378	0.169275
OLFM1	olfactomedin 1 [Source:HGNC Symbol;Acc:HGNC:17187]	5.97828	0.0534347
HCN2	hyperpolarization activated cyclic nucleotide gated potassium and sodium channel 2 [Source:HGNC Symbol;Acc:HGNC:4846]	21.6022	0.140077
CSPG4	chondroitin sulfate proteoglycan 4 [Source:HGNC Symbol;Acc:HGNC:2466]	24.6194	0.0833001
VWA1	von Willebrand factor A domain containing 1 [Source:HGNC Symbol;Acc:HGNC:30910]	0.0447328	8.47165
MAOA	monoamine oxidase A [Source:HGNC Symbol;Acc:HGNC:6833]	0.0462442	6.91355
BMP6	bone morphogenetic protein 6 [Source:HGNC Symbol;Acc:HGNC:1073]	39.2732	0.620829
PLEKHH1	pleckstrin homology, MyTH4 and FERM domain containing H1 [Source:HGNC Symbol;Acc:HGNC:17733]	0.172928	5.19364
TNFSF15	TNF superfamily member 15 [Source:HGNC Symbol;Acc:HGNC:11931]	0.011471	5.36448
HBE1	hemoglobin subunit epsilon 1 [Source:HGNC Symbol;Acc:HGNC:4830]	38.9238	0.0943065
IRF7	interferon regulatory factor 7 [Source:HGNC Symbol;Acc:HGNC:6122]	0.675165	17.275
MAST4	microtubule associated serine/threonine kinase family member 4 [Source:HGNC Symbol;Acc:HGNC:19037]	0.847747	11.6093
TP63	tumor protein p63 [Source:HGNC Symbol;Acc:HGNC:15979]	0.107349	6.82053
FENDRR	FOXF1 adjacent non-coding developmental regulatory RNA [Source:HGNC Symbol;Acc:HGNC:43894]	6.58664	0.0184686
ABCA12	ATP binding cassette subfamily A member 12 [Source:HGNC Symbol;Acc:HGNC:14637]	0.00402375	5.09753
JPH3	junctophilin 3 [Source:HGNC Symbol;Acc:HGNC:14203]	9.60392	0.0280376
TGFBI	transforming growth factor beta induced [Source:HGNC Symbol;Acc:HGNC:11771]	5.10868	66.6288
DDX60L	DExD/H-box 60 like [Source:HGNC Symbol;Acc:HGNC:26429]	2.78841	38.3934
CDH3	cadherin 3 [Source:HGNC Symbol;Acc:HGNC:1762]	0.19303	9.93684
ACE2	angiotensin I converting enzyme 2 [Source:HGNC Symbol;Acc:HGNC:13557]	0.205839	13.4174
FGFR4	fibroblast growth factor receptor 4 [Source:HGNC Symbol;Acc:HGNC:3691]	7.64493	0.0598798
CALML3-AS1	CALML3 antisense RNA 1 [Source:HGNC Symbol;Acc:HGNC:44682]	0.0487708	9.83625
USP18	ubiquitin specific peptidase 18 [Source:HGNC Symbol;Acc:HGNC:12616]	6.65967	107.073
COL5A1	collagen type V alpha 1 chain [Source:HGNC Symbol;Acc:HGNC:2209]	30.3687	1.43907
STAT1	signal transducer and activator of transcription 1 [Source:HGNC Symbol;Acc:HGNC:11362]	9.37194	115.656
FYB1	FYN binding protein 1 [Source:HGNC Symbol;Acc:HGNC:4036]	0.0182306	5.31825
ABCC2	ATP binding cassette subfamily C member 2 [Source:HGNC Symbol;Acc:HGNC:53]	14.5668	0.24928
ALPI	alkaline phosphatase, intestinal [Source:HGNC Symbol;Acc:HGNC:437]	15.4333	0.00548718
PDK4	pyruvate dehydrogenase kinase 4 [Source:HGNC Symbol;Acc:HGNC:8812]	31.874	0.917818
TRANK1	tetratricopeptide repeat and ankyrin repeat containing 1 [Source:HGNC Symbol;Acc:HGNC:29011]	2.60562	36.9276
MATK	megakaryocyte-associated tyrosine kinase [Source:HGNC Symbol;Acc:HGNC:6906]	6.74956	0.00919643
IFI44	interferon induced protein 44 [Source:HGNC Symbol;Acc:HGNC:16938]	8.77027	120.395
NR2F1	nuclear receptor subfamily 2 group F member 1 [Source:HGNC Symbol;Acc:HGNC:7975]	10.2016	0.101563
BATF2	basic leucine zipper ATF-like transcription factor 2 [Source:HGNC Symbol;Acc:HGNC:25163]	0.0411189	7.12127
TM4SF1	transmembrane 4 L six family member 1 [Source:HGNC Symbol;Acc:HGNC:11853]	165.1	10.1302
PDZD2	PDZ domain containing 2 [Source:HGNC Symbol;Acc:HGNC:18486]	0.426771	10.6066
DEPP1	DEPP1, autophagy regulator [Source:HGNC Symbol;Acc:HGNC:23355]	0.461042	21.3378
CLTRN	collectrin, amino acid transport regulator [Source:HGNC Symbol;Acc:HGNC:29437]	3.65082	77.1876
IGFL1	IGF like family member 1 [Source:HGNC Symbol;Acc:HGNC:24093]	0.116037	64.2729
OBSCN	obscurin, cytoskeletal calmodulin and titin-interacting RhoGEF [Source:HGNC Symbol;Acc:HGNC:15719]	7.24355	0.138208
COL9A3	collagen type IX alpha 3 chain [Source:HGNC Symbol;Acc:HGNC:2219]	8.59133	0.0772497
COL4A6	collagen type IV alpha 6 chain [Source:HGNC Symbol;Acc:HGNC:2208]	3.18589	40.4304
DHRS3	dehydrogenase/reductase 3 [Source:HGNC Symbol;Acc:HGNC:17693]	2.1012	40.7603
RAB25	RAB25, member RAS oncogene family [Source:HGNC Symbol;Acc:HGNC:18238]	0.0121351	12.8319
RASSF9	Ras association domain family member 9 [Source:HGNC Symbol;Acc:HGNC:15739]	12.986	0.0920174
THNSL2	threonine synthase like 2 [Source:HGNC Symbol;Acc:HGNC:25602]	0.00299405	4.2563
MRC2	mannose receptor C type 2 [Source:HGNC Symbol;Acc:HGNC:16875]	11.2962	0.154676
CALML3	calmodulin like 3 [Source:HGNC Symbol;Acc:HGNC:1452]	0.0177615	14.5752
NECTIN1	nectin cell adhesion molecule 1 [Source:HGNC Symbol;Acc:HGNC:9706]	1.16877	22.4671
LAMA1	laminin subunit alpha 1 [Source:HGNC Symbol;Acc:HGNC:6481]	5.1352	0.125065
HOXB9	homeobox B9 [Source:HGNC Symbol;Acc:HGNC:5120]	30.2783	0.342261
MARCOL	MARCO like [Source:HGNC Symbol;Acc:HGNC:53644]	17.3017	0.0566458
CST6	cystatin E/M [Source:HGNC Symbol;Acc:HGNC:2478]	0.0585338	61.1857
MSLN	mesothelin [Source:HGNC Symbol;Acc:HGNC:7371]	62.6064	4.15127
SAMD9	sterile alpha motif domain containing 9 [Source:HGNC Symbol;Acc:HGNC:1348]	8.47477	95.4173
ANO1	anoctamin 1 [Source:HGNC Symbol;Acc:HGNC:21625]	0.00421221	4.44409
EEF1A2	eukaryotic translation elongation factor 1 alpha 2 [Source:HGNC Symbol;Acc:HGNC:3192]	198.189	1.19997
SAMHD1	SAM and HD domain containing deoxynucleoside triphosphate triphosphohydrolase 1 [Source:HGNC Symbol;Acc:HGNC:15925]	6.67717	78.1379
APOL6	apolipoprotein L6 [Source:HGNC Symbol;Acc:HGNC:14870]	4.26589	48.8387
CMPK2	cytidine/uridine monophosphate kinase 2 [Source:HGNC Symbol;Acc:HGNC:27015]	0.079488	31.0848
PARP9	poly(ADP-ribose) polymerase family member 9 [Source:HGNC Symbol;Acc:HGNC:24118]	3.70059	44.3627
RASGRP3	RAS guanyl releasing protein 3 [Source:HGNC Symbol;Acc:HGNC:14545]	0.00541382	2.17358
SCRN1	secernin 1 [Source:HGNC Symbol;Acc:HGNC:22192]	33.3591	1.94033
MAP2K6	mitogen-activated protein kinase kinase 6 [Source:HGNC Symbol;Acc:HGNC:6846]	13.0984	0.44933
BAG2	BCL2 associated athanogene 2 [Source:HGNC Symbol;Acc:HGNC:938]	13.7934	0.35604
SDR42E1	short chain dehydrogenase/reductase family 42E, member 1 [Source:HGNC Symbol;Acc:HGNC:29834]	0.0210888	3.54457
MYO1D	myosin ID [Source:HGNC Symbol;Acc:HGNC:7598]	0.431454	8.67489
OAS3	2'-5'-oligoadenylate synthetase 3 [Source:HGNC Symbol;Acc:HGNC:8088]	25.148	257.252
SPINK5	serine peptidase inhibitor, Kazal type 5 [Source:HGNC Symbol;Acc:HGNC:15464]	20.0295	0.42963
VWA5A	von Willebrand factor A domain containing 5A [Source:HGNC Symbol;Acc:HGNC:6658]	17.5086	0.672543
LGALS3BP	galectin 3 binding protein [Source:HGNC Symbol;Acc:HGNC:6564]	18.095	182.912
CACNA2D1	calcium voltage-gated channel auxiliary subunit alpha2delta 1 [Source:HGNC Symbol;Acc:HGNC:1399]	4.95684	0.0150478
DAPP1	dual adaptor of phosphotyrosine and 3-phosphoinositides 1 [Source:HGNC Symbol;Acc:HGNC:16500]	0.0317068	5.99138
LSR	lipolysis stimulated lipoprotein receptor [Source:HGNC Symbol;Acc:HGNC:29572]	0.716298	17.0375
CPS1	carbamoyl-phosphate synthase 1 [Source:HGNC Symbol;Acc:HGNC:2323]	90.3057	1.5736
SPTBN5	spectrin beta, non-erythrocytic 5 [Source:HGNC Symbol;Acc:HGNC:15680]	0.136663	5.42327
RNF128	ring finger protein 128, E3 ubiquitin protein ligase [Source:HGNC Symbol;Acc:HGNC:21153]	0.0412683	10.8022
CCL22	C-C motif chemokine ligand 22 [Source:HGNC Symbol;Acc:HGNC:10621]	0.206036	20.3456
DMD	dystrophin [Source:HGNC Symbol;Acc:HGNC:2928]	15.4583	0.403645
ITGB8	integrin subunit beta 8 [Source:HGNC Symbol;Acc:HGNC:6163]	2.64022	29.661
PAQR5	progestin and adipoQ receptor family member 5 [Source:HGNC Symbol;Acc:HGNC:29645]	11.3595	0.603089
HELZ2	helicase with zinc finger 2 [Source:HGNC Symbol;Acc:HGNC:30021]	4.21675	44.251
EFNB1	ephrin B1 [Source:HGNC Symbol;Acc:HGNC:3226]	2.19113	37.1898
FAM43A	family with sequence similarity 43 member A [Source:HGNC Symbol;Acc:HGNC:26888]	31.1725	0.787063
CD24	CD24 molecule [Source:HGNC Symbol;Acc:HGNC:1645]	1.03601	16.9981
ANKRD65	ankyrin repeat domain 65 [Source:HGNC Symbol;Acc:HGNC:42950]	0.00989165	6.0873
CCL20	C-C motif chemokine ligand 20 [Source:HGNC Symbol;Acc:HGNC:10619]	0.0244537	12.9019
IL13RA2	interleukin 13 receptor subunit alpha 2 [Source:HGNC Symbol;Acc:HGNC:5975]	0.0825552	21.1875
UBD	ubiquitin D [Source:HGNC Symbol;Acc:HGNC:18795]	0.0408713	32.1723
EGFL7	EGF like domain multiple 7 [Source:HGNC Symbol;Acc:HGNC:20594]	28.5669	1.08728
SLC6A15	solute carrier family 6 member 15 [Source:HGNC Symbol;Acc:HGNC:13621]	4.7849	0.0181999
HERC6	HECT and RLD domain containing E3 ubiquitin protein ligase family member 6 [Source:HGNC Symbol;Acc:HGNC:26072]	2.20254	25.3584
PLA2G4A	phospholipase A2 group IVA [Source:HGNC Symbol;Acc:HGNC:9035]	63.2942	2.62495
MYADM	myeloid associated differentiation marker [Source:HGNC Symbol;Acc:HGNC:7544]	12.3058	0.600274
LYPD1	LY6/PLAUR domain containing 1 [Source:HGNC Symbol;Acc:HGNC:28431]	0.0643748	12.4485
TLL1	tolloid like 1 [Source:HGNC Symbol;Acc:HGNC:11843]	5.49678	0.0849498
SAA2	serum amyloid A2 [Source:HGNC Symbol;Acc:HGNC:10514]	0.0551651	12.4646
GSTM3	glutathione S-transferase mu 3 [Source:HGNC Symbol;Acc:HGNC:4635]	22.0266	0.201217
PAPSS2	3'-phosphoadenosine 5'-phosphosulfate synthase 2 [Source:HGNC Symbol;Acc:HGNC:8604]	12.0756	0.287895
INPP4B	inositol polyphosphate-4-phosphatase type II B [Source:HGNC Symbol;Acc:HGNC:6075]	0.501279	7.54956
HLA-F	major histocompatibility complex, class I, F [Source:HGNC Symbol;Acc:HGNC:4963]	0.413131	13.5836
NTSR1	neurotensin receptor 1 [Source:HGNC Symbol;Acc:HGNC:8039]	13.0945	0.16905
OSBPL3	oxysterol binding protein like 3 [Source:HGNC Symbol;Acc:HGNC:16370]	3.66547	37.9511
CREG1	cellular repressor of E1A stimulated genes 1 [Source:HGNC Symbol;Acc:HGNC:2351]	11.7059	120.022
SAMD5	sterile alpha motif domain containing 5 [Source:HGNC Symbol;Acc:HGNC:21180]	0.052537	6.48942
PRRX2	paired related homeobox 2 [Source:HGNC Symbol;Acc:HGNC:21338]	26.4428	0
ASTN1	astrotactin 1 [Source:HGNC Symbol;Acc:HGNC:773]	4.18354	0.0101796
SP110	SP110 nuclear body protein [Source:HGNC Symbol;Acc:HGNC:5401]	0.468275	10.2319
MUC5AC	mucin 5AC, oligomeric mucus/gel-forming [Source:HGNC Symbol;Acc:HGNC:7515]	17.669	0.114302
CDS1	CDP-diacylglycerol synthase 1 [Source:HGNC Symbol;Acc:HGNC:1800]	0.182758	10.1572
CLDN1	claudin 1 [Source:HGNC Symbol;Acc:HGNC:2032]	11.19	123.689
TMC4	transmembrane channel like 4 [Source:HGNC Symbol;Acc:HGNC:22998]	0.0812957	8.49028
DSEL	dermatan sulfate epimerase like [Source:HGNC Symbol;Acc:HGNC:18144]	8.4392	0.285224
TCEA3	transcription elongation factor A3 [Source:HGNC Symbol;Acc:HGNC:11615]	10.9966	0.0484875
TNFAIP3	TNF alpha induced protein 3 [Source:HGNC Symbol;Acc:HGNC:11896]	2.90602	29.4386
SFRP1	secreted frizzled related protein 1 [Source:HGNC Symbol;Acc:HGNC:10776]	0.227321	28.2599
EYA2	EYA transcriptional coactivator and phosphatase 2 [Source:HGNC Symbol;Acc:HGNC:3520]	0.0363981	9.13703
ICA1	islet cell autoantigen 1 [Source:HGNC Symbol;Acc:HGNC:5343]	0.0899361	5.16158
CAT	catalase [Source:HGNC Symbol;Acc:HGNC:1516]	11.2397	0.0813084
HPDL	4-hydroxyphenylpyruvate dioxygenase like [Source:HGNC Symbol;Acc:HGNC:28242]	29.4913	0.275686
FKBP10	FK506 binding protein 10 [Source:HGNC Symbol;Acc:HGNC:18169]	42.6582	4.00138
MMP14	matrix metallopeptidase 14 [Source:HGNC Symbol;Acc:HGNC:7160]	2.85428	44.1871
SLC37A2	solute carrier family 37 member 2 [Source:HGNC Symbol;Acc:HGNC:20644]	0.146026	5.61219
GNE	glucosamine (UDP-N-acetyl)-2-epimerase/N-acetylmannosamine kinase [Source:HGNC Symbol;Acc:HGNC:23657]	11.1872	0.51377
MARVELD3	MARVEL domain containing 3 [Source:HGNC Symbol;Acc:HGNC:30525]	0.00196181	3.03423
ERGIC1	endoplasmic reticulum-golgi intermediate compartment 1 [Source:HGNC Symbol;Acc:HGNC:29205]	77.7772	7.47504
DDX58	DExD/H-box helicase 58 [Source:HGNC Symbol;Acc:HGNC:19102]	13.2854	142.719
SPATS2L	spermatogenesis associated serine rich 2 like [Source:HGNC Symbol;Acc:HGNC:24574]	0.879199	8.653
RASIP1	Ras interacting protein 1 [Source:HGNC Symbol;Acc:HGNC:24716]	9.85239	0.0645627
2020-03-01	mitochondrial amidoxime reducing component 1 [Source:HGNC Symbol;Acc:HGNC:26189]	13.0221	0.760737
SLITRK5	SLIT and NTRK like family member 5 [Source:HGNC Symbol;Acc:HGNC:20295]	2.31171	0.00862465
MSC	musculin [Source:HGNC Symbol;Acc:HGNC:7321]	0.0432149	11.4055
INA	internexin neuronal intermediate filament protein alpha [Source:HGNC Symbol;Acc:HGNC:6057]	11.7072	0.0281682
LRIG1	leucine rich repeats and immunoglobulin like domains 1 [Source:HGNC Symbol;Acc:HGNC:17360]	6.25024	0.168554
GDF15	growth differentiation factor 15 [Source:HGNC Symbol;Acc:HGNC:30142]	2.4704	43.0443
KRT13	keratin 13 [Source:HGNC Symbol;Acc:HGNC:6415]	0.00649783	5.29329
SMOX	spermine oxidase [Source:HGNC Symbol;Acc:HGNC:15862]	1.97554	29.9866
AC018629.1	TEC	1.31359	41.7474
PCSK9	proprotein convertase subtilisin/kexin type 9 [Source:HGNC Symbol;Acc:HGNC:20001]	93.785	6.99652
RASGEF1A	RasGEF domain family member 1A [Source:HGNC Symbol;Acc:HGNC:24246]	8.0107	0.154358
DGKG	diacylglycerol kinase gamma [Source:HGNC Symbol;Acc:HGNC:2853]	0.00967225	2.34433
STEAP4	STEAP4 metalloreductase [Source:HGNC Symbol;Acc:HGNC:21923]	0.103902	4.62909
CSTA	cystatin A [Source:HGNC Symbol;Acc:HGNC:2481]	0.156387	25.3453
SERINC2	serine incorporator 2 [Source:HGNC Symbol;Acc:HGNC:23231]	5.88673	58.8771
FAM167A	family with sequence similarity 167 member A [Source:HGNC Symbol;Acc:HGNC:15549]	0.295927	8.67973
APOL3	apolipoprotein L3 [Source:HGNC Symbol;Acc:HGNC:14868]	0.037424	4.75102
GBP3	guanylate binding protein 3 [Source:HGNC Symbol;Acc:HGNC:4184]	1.64814	16.9971
CDC42BPG	CDC42 binding protein kinase gamma [Source:HGNC Symbol;Acc:HGNC:29829]	0.748157	13.4532
HLX	H2.0 like homeobox [Source:HGNC Symbol;Acc:HGNC:4978]	4.63872	0.0285981
FBXL16	F-box and leucine rich repeat protein 16 [Source:HGNC Symbol;Acc:HGNC:14150]	4.19124	0.0226502
BICDL2	BICD family like cargo adaptor 2 [Source:HGNC Symbol;Acc:HGNC:33584]	0.00437592	3.17625
AL391056.1	novel transcript (FLJ20378)	24.4007	0.162292
FOXF1	forkhead box F1 [Source:HGNC Symbol;Acc:HGNC:3809]	11.8573	0.04659
TBL1X	transducin beta like 1 X-linked [Source:HGNC Symbol;Acc:HGNC:11585]	12.4068	0.989644
ST8SIA4	ST8 alpha-N-acetyl-neuraminide alpha-2,8-sialyltransferase 4 [Source:HGNC Symbol;Acc:HGNC:10871]	4.11846	0.0138798
PYGB	glycogen phosphorylase B [Source:HGNC Symbol;Acc:HGNC:9723]	0.901264	19.8215
SPON2	spondin 2 [Source:HGNC Symbol;Acc:HGNC:11253]	3.04329	0.0126856
SATB1	SATB homeobox 1 [Source:HGNC Symbol;Acc:HGNC:10541]	0.0193085	1.85606
SPIRE2	spire type actin nucleation factor 2 [Source:HGNC Symbol;Acc:HGNC:30623]	17.0402	1.47975
ITGB2	integrin subunit beta 2 [Source:HGNC Symbol;Acc:HGNC:6155]	0.280093	5.60028
ARHGDIB	Rho GDP dissociation inhibitor beta [Source:HGNC Symbol;Acc:HGNC:679]	0.0653159	7.78327
ITPR1	inositol 1,4,5-trisphosphate receptor type 1 [Source:HGNC Symbol;Acc:HGNC:6180]	6.91179	0.454411
PARP14	poly(ADP-ribose) polymerase family member 14 [Source:HGNC Symbol;Acc:HGNC:29232]	8.96606	71.1569
AFAP1L2	actin filament associated protein 1 like 2 [Source:HGNC Symbol;Acc:HGNC:25901]	0.0580294	5.89466
FZD10	frizzled class receptor 10 [Source:HGNC Symbol;Acc:HGNC:4039]	9.33482	0.258366
SYTL3	synaptotagmin like 3 [Source:HGNC Symbol;Acc:HGNC:15587]	0.343974	13.9684
SP100	SP100 nuclear antigen [Source:HGNC Symbol;Acc:HGNC:11206]	0.87388	9.02926
PPARG	peroxisome proliferator activated receptor gamma [Source:HGNC Symbol;Acc:HGNC:9236]	8.12059	0.118462
DRAM1	DNA damage regulated autophagy modulator 1 [Source:HGNC Symbol;Acc:HGNC:25645]	6.84153	63.0413
CDR2L	cerebellar degeneration related protein 2 like [Source:HGNC Symbol;Acc:HGNC:29999]	45.3042	2.17591
FRAS1	Fraser extracellular matrix complex subunit 1 [Source:HGNC Symbol;Acc:HGNC:19185]	0.0295784	1.88043
TRABD2A	TraB domain containing 2A [Source:HGNC Symbol;Acc:HGNC:27013]	4.6925	0.0883447
CCND1	cyclin D1 [Source:HGNC Symbol;Acc:HGNC:1582]	24.4927	188.691
ETV7	ETS variant 7 [Source:HGNC Symbol;Acc:HGNC:18160]	0.22898	11.5748
LIFR	LIF receptor alpha [Source:HGNC Symbol;Acc:HGNC:6597]	20.6711	1.17919
ALG1L13P	asparagine-linked glycosylation 1-like 13, pseudogene [Source:HGNC Symbol;Acc:HGNC:44382]	14.3825	0.00874783
GIPC3	GIPC PDZ domain containing family member 3 [Source:HGNC Symbol;Acc:HGNC:18183]	13.2118	0.286249
TFPI	tissue factor pathway inhibitor [Source:HGNC Symbol;Acc:HGNC:11760]	9.45304	0.154886
SLC1A3	solute carrier family 1 member 3 [Source:HGNC Symbol;Acc:HGNC:10941]	0.756621	13.4236
TBX18	T-box 18 [Source:HGNC Symbol;Acc:HGNC:11595]	0.0214352	3.46632
S100A14	S100 calcium binding protein A14 [Source:HGNC Symbol;Acc:HGNC:18901]	2.3502	38.8184
NEDD9	neural precursor cell expressed, developmentally down-regulated 9 [Source:HGNC Symbol;Acc:HGNC:7733]	0.417745	5.28128
FAT2	FAT atypical cadherin 2 [Source:HGNC Symbol;Acc:HGNC:3596]	0.000865279	1.52991
LINC01133	long intergenic non-protein coding RNA 1133 [Source:HGNC Symbol;Acc:HGNC:49447]	0.0257891	7.7566
ONECUT2	one cut homeobox 2 [Source:HGNC Symbol;Acc:HGNC:8139]	7.70306	0.619185
CXCL8	C-X-C motif chemokine ligand 8 [Source:HGNC Symbol;Acc:HGNC:6025]	34.9597	347.232
ANXA8L1	annexin A8 like 1 [Source:HGNC Symbol;Acc:HGNC:23334]	2.33809	20.3319
PLSCR1	phospholipid scramblase 1 [Source:HGNC Symbol;Acc:HGNC:9092]	2.52211	21.6119
CLCA2	chloride channel accessory 2 [Source:HGNC Symbol;Acc:HGNC:2016]	0.00651874	5.99806
HTRA1	HtrA serine peptidase 1 [Source:HGNC Symbol;Acc:HGNC:9476]	11.5837	94.1808
GPR87	G protein-coupled receptor 87 [Source:HGNC Symbol;Acc:HGNC:4538]	0.852824	19.8298
ADIRF	adipogenesis regulatory factor [Source:HGNC Symbol;Acc:HGNC:24043]	0.264006	25.7062
MCC	MCC, WNT signaling pathway regulator [Source:HGNC Symbol;Acc:HGNC:6935]	0.0235463	2.26719
LINC00958	long intergenic non-protein coding RNA 958 [Source:HGNC Symbol;Acc:HGNC:48671]	12.3198	0.313924
PIK3R1	phosphoinositide-3-kinase regulatory subunit 1 [Source:HGNC Symbol;Acc:HGNC:8979]	0.0434001	2.18822
SIDT1	SID1 transmembrane family member 1 [Source:HGNC Symbol;Acc:HGNC:25967]	0.00771138	2.54885
UAP1L1	UDP-N-acetylglucosamine pyrophosphorylase 1 like 1 [Source:HGNC Symbol;Acc:HGNC:28082]	4.01284	0.0495506
PKN3	protein kinase N3 [Source:HGNC Symbol;Acc:HGNC:17999]	40.9547	2.52728
SERPINB1	serpin family B member 1 [Source:HGNC Symbol;Acc:HGNC:3311]	27.6832	229.026
FMN1	formin 1 [Source:HGNC Symbol;Acc:HGNC:3768]	0.00814522	1.96321
ASAP2	ArfGAP with SH3 domain, ankyrin repeat and PH domain 2 [Source:HGNC Symbol;Acc:HGNC:2721]	3.29612	26.9977
KRT7	keratin 7 [Source:HGNC Symbol;Acc:HGNC:6445]	60.5852	483.128
SLITRK4	SLIT and NTRK like family member 4 [Source:HGNC Symbol;Acc:HGNC:23502]	3.56591	0.0167617
FUT3	fucosyltransferase 3 (Lewis blood group) [Source:HGNC Symbol;Acc:HGNC:4014]	0.0082268	3.68303
SLC2A12	solute carrier family 2 member 12 [Source:HGNC Symbol;Acc:HGNC:18067]	0.0716804	7.00845
ADGRD1	adhesion G protein-coupled receptor D1 [Source:HGNC Symbol;Acc:HGNC:19893]	1.46147	0.00713759
ABCA8	ATP binding cassette subfamily A member 8 [Source:HGNC Symbol;Acc:HGNC:38]	2.21873	0.00644968
PAX8-AS1	PAX8 antisense RNA 1 [Source:HGNC Symbol;Acc:HGNC:49271]	4.05797	0.11292
FAM102B	family with sequence similarity 102 member B [Source:HGNC Symbol;Acc:HGNC:27637]	11.7159	1.02526
EYA4	EYA transcriptional coactivator and phosphatase 4 [Source:HGNC Symbol;Acc:HGNC:3522]	1.77497	0.0125148
SCD	stearoyl-CoA desaturase [Source:HGNC Symbol;Acc:HGNC:10571]	347.873	39.6144
KRT17	keratin 17 [Source:HGNC Symbol;Acc:HGNC:6427]	64.3021	529.562
GSTM1	glutathione S-transferase mu 1 [Source:HGNC Symbol;Acc:HGNC:4632]	13.2089	0.0988447
EPPK1	epiplakin 1 [Source:HGNC Symbol;Acc:HGNC:15577]	7.68262	0.768574
TMEM140	transmembrane protein 140 [Source:HGNC Symbol;Acc:HGNC:21870]	1.12878	24.3813
FOXL1	forkhead box L1 [Source:HGNC Symbol;Acc:HGNC:3817]	13.5737	0.380358
RNASE7	ribonuclease A family member 7 [Source:HGNC Symbol;Acc:HGNC:19278]	0.0286573	10.5501
GBP1P1	guanylate binding protein 1 pseudogene 1 [Source:HGNC Symbol;Acc:HGNC:39561]	0.198782	12.4197
SOX15	SRY-box 15 [Source:HGNC Symbol;Acc:HGNC:11196]	0.113575	10.1948
FGF5	fibroblast growth factor 5 [Source:HGNC Symbol;Acc:HGNC:3683]	0.018694	2.07306
RTP4	receptor transporter protein 4 [Source:HGNC Symbol;Acc:HGNC:23992]	0.279562	21.8503
ARLNC1	androgen receptor regulated long noncoding RNA 1 [Source:HGNC Symbol;Acc:HGNC:53032]	9.03527	0.0504475
WFDC1	WAP four-disulfide core domain 1 [Source:HGNC Symbol;Acc:HGNC:15466]	2.7793	0.0193202
ACSL5	acyl-CoA synthetase long chain family member 5 [Source:HGNC Symbol;Acc:HGNC:16526]	1.52677	15.9988
CBS	cystathionine-beta-synthase [Source:HGNC Symbol;Acc:HGNC:1550]	4.79898	0.0992369
BASP1	brain abundant membrane attached signal protein 1 [Source:HGNC Symbol;Acc:HGNC:957]	191.393	6.19364
CTH	cystathionine gamma-lyase [Source:HGNC Symbol;Acc:HGNC:2501]	46.5472	2.83349
ADAMTS5	ADAM metallopeptidase with thrombospondin type 1 motif 5 [Source:HGNC Symbol;Acc:HGNC:221]	3.06651	0.00402032
MAGEA1	MAGE family member A1 [Source:HGNC Symbol;Acc:HGNC:6796]	21.8223	0.177542
LDOC1	LDOC1, regulator of NFKB signaling [Source:HGNC Symbol;Acc:HGNC:6548]	16.9657	0.0840674
TDRD9	tudor domain containing 9 [Source:HGNC Symbol;Acc:HGNC:20122]	4.45083	0.0270543
ZNF714	zinc finger protein 714 [Source:HGNC Symbol;Acc:HGNC:27124]	2.96161	0.0580511
SDC4	syndecan 4 [Source:HGNC Symbol;Acc:HGNC:10661]	53.1818	396.753
NT5E	5'-nucleotidase ecto [Source:HGNC Symbol;Acc:HGNC:8021]	42.3623	312.164
THEMIS2	thymocyte selection associated family member 2 [Source:HGNC Symbol;Acc:HGNC:16839]	0.0145264	3.00402
DUXAP10	double homeobox A pseudogene 10 [Source:NCBI gene;Acc:503639]	3.11497	0.0646932
OVOL1	ovo like transcriptional repressor 1 [Source:HGNC Symbol;Acc:HGNC:8525]	0.00572027	4.24487
TPM2	tropomyosin 2 [Source:HGNC Symbol;Acc:HGNC:12011]	35.9795	1.85532
AP000904.1	novel transcript	0.0778499	24.8978
PDE4B	phosphodiesterase 4B [Source:HGNC Symbol;Acc:HGNC:8781]	0.0630913	2.32839
PTGS2	prostaglandin-endoperoxide synthase 2 [Source:HGNC Symbol;Acc:HGNC:9605]	14.4255	127.057
NPAS2	neuronal PAS domain protein 2 [Source:HGNC Symbol;Acc:HGNC:7895]	10.9132	0.412621
GABRE	gamma-aminobutyric acid type A receptor epsilon subunit [Source:HGNC Symbol;Acc:HGNC:4085]	10.5711	0.589732
BTC	betacellulin [Source:HGNC Symbol;Acc:HGNC:1121]	0.126663	9.27804
PRKCA	protein kinase C alpha [Source:HGNC Symbol;Acc:HGNC:9393]	11.763	0.693234
AIM2	absent in melanoma 2 [Source:HGNC Symbol;Acc:HGNC:357]	0.573109	16.7828
GRIN2D	glutamate ionotropic receptor NMDA type subunit 2D [Source:HGNC Symbol;Acc:HGNC:4588]	7.02	0.105299
FGFR1	fibroblast growth factor receptor 1 [Source:HGNC Symbol;Acc:HGNC:3688]	1.83287	0.103713
DCBLD2	discoidin, CUB and LCCL domain containing 2 [Source:HGNC Symbol;Acc:HGNC:24627]	7.83621	56.2762
LIMK2	LIM domain kinase 2 [Source:HGNC Symbol;Acc:HGNC:6614]	1.24713	13.1459
FGFR3	fibroblast growth factor receptor 3 [Source:HGNC Symbol;Acc:HGNC:3690]	4.62941	0.11967
ARL14	ADP ribosylation factor like GTPase 14 [Source:HGNC Symbol;Acc:HGNC:22974]	0.273682	21.1896
SMAD3	SMAD family member 3 [Source:HGNC Symbol;Acc:HGNC:6769]	2.06282	16.3215
LCP1	lymphocyte cytosolic protein 1 [Source:HGNC Symbol;Acc:HGNC:6528]	59.0214	0.699488
FAM83F	family with sequence similarity 83 member F [Source:HGNC Symbol;Acc:HGNC:25148]	0.00696079	1.40556
CDKN1A	cyclin dependent kinase inhibitor 1A [Source:HGNC Symbol;Acc:HGNC:1784]	19.9358	138.707
TRIM31	tripartite motif containing 31 [Source:HGNC Symbol;Acc:HGNC:16289]	0.0829277	5.90718
LIPG	lipase G, endothelial type [Source:HGNC Symbol;Acc:HGNC:6623]	0.00608231	1.3041
HR	HR, lysine demethylase and nuclear receptor corepressor [Source:HGNC Symbol;Acc:HGNC:5172]	12.8337	1.37189
MAP9	microtubule associated protein 9 [Source:HGNC Symbol;Acc:HGNC:26118]	0.00989018	2.23211
SNCA	synuclein alpha [Source:HGNC Symbol;Acc:HGNC:11138]	3.32546	0.0179794
PHETA2	PH domain containing endocytic trafficking adaptor 2 [Source:HGNC Symbol;Acc:HGNC:27161]	14.2903	0.315602
FOXC2	forkhead box C2 [Source:HGNC Symbol;Acc:HGNC:3801]	16.804	0.264718
SIM2	SIM bHLH transcription factor 2 [Source:HGNC Symbol;Acc:HGNC:10883]	4.33177	0.037663
IRF1	interferon regulatory factor 1 [Source:HGNC Symbol;Acc:HGNC:6116]	1.61492	12.7718
LINC00473	-	18.9299	1.71674
RNF150	ring finger protein 150 [Source:HGNC Symbol;Acc:HGNC:23138]	1.56373	0.0034906
ZYG11A	zyg-11 family member A, cell cycle regulator [Source:HGNC Symbol;Acc:HGNC:32058]	5.36598	0.0290635
STARD5	StAR related lipid transfer domain containing 5 [Source:HGNC Symbol;Acc:HGNC:18065]	0.0041837	2.11583
IFITM1	interferon induced transmembrane protein 1 [Source:HGNC Symbol;Acc:HGNC:5412]	3.88054	276.025
C6orf223	chromosome 6 open reading frame 223 [Source:HGNC Symbol;Acc:HGNC:28692]	2.82032	0.0266672
C3	complement C3 [Source:HGNC Symbol;Acc:HGNC:1318]	40.1145	278.088
ISG15	ISG15 ubiquitin-like modifier [Source:HGNC Symbol;Acc:HGNC:4053]	81.726	624.683
ACAA2	acetyl-CoA acyltransferase 2 [Source:HGNC Symbol;Acc:HGNC:83]	14.2503	0.609345
SMIM10	small integral membrane protein 10 [Source:HGNC Symbol;Acc:HGNC:41913]	21.992	0.173341
LIX1L	limb and CNS expressed 1 like [Source:HGNC Symbol;Acc:HGNC:28715]	27.377	1.69413
CSF3	colony stimulating factor 3 [Source:HGNC Symbol;Acc:HGNC:2438]	0.00987681	3.5563
TMEM179B	transmembrane protein 179B [Source:HGNC Symbol;Acc:HGNC:33744]	3.14542	33.6201
PGM2L1	phosphoglucomutase 2 like 1 [Source:HGNC Symbol;Acc:HGNC:20898]	1.25773	11.5582
MUC4	mucin 4, cell surface associated [Source:HGNC Symbol;Acc:HGNC:7514]	0.000614761	1.00687
S100A4	S100 calcium binding protein A4 [Source:HGNC Symbol;Acc:HGNC:10494]	143.274	2.08192
IL20	interleukin 20 [Source:HGNC Symbol;Acc:HGNC:6002]	0.0152409	7.12107
CAMK2N1	calcium/calmodulin dependent protein kinase II inhibitor 1 [Source:HGNC Symbol;Acc:HGNC:24190]	2.40731	26.6292
PDZK1IP1	PDZK1 interacting protein 1 [Source:HGNC Symbol;Acc:HGNC:16887]	0.416933	17.1793
FST	follistatin [Source:HGNC Symbol;Acc:HGNC:3971]	4.42638	33.627
CCDC9B	coiled-coil domain containing 9B [Source:HGNC Symbol;Acc:HGNC:33488]	0.82388	9.39049
NMI	N-myc and STAT interactor [Source:HGNC Symbol;Acc:HGNC:7854]	3.58334	32.2292
GALNT18	polypeptide N-acetylgalactosaminyltransferase 18 [Source:HGNC Symbol;Acc:HGNC:30488]	0.111167	7.18489
TRIM69	tripartite motif containing 69 [Source:HGNC Symbol;Acc:HGNC:17857]	0.672956	6.59829
GSAP	gamma-secretase activating protein [Source:HGNC Symbol;Acc:HGNC:28042]	0.00153962	1.53879
SLC16A6P1	SLC16A6 pseudogene 1 [Source:HGNC Symbol;Acc:HGNC:48932]	23.5314	0.0859409
CCDC88A	coiled-coil domain containing 88A [Source:HGNC Symbol;Acc:HGNC:25523]	8.24138	0.917494
AC008105.3	novel transcript, antisense to FMNL1	14.0835	0.728375
DUSP1	dual specificity phosphatase 1 [Source:HGNC Symbol;Acc:HGNC:3064]	229.401	29.6278
PIM1	Pim-1 proto-oncogene, serine/threonine kinase [Source:HGNC Symbol;Acc:HGNC:8986]	28.0149	2.09077
MCF2	MCF.2 cell line derived transforming sequence [Source:HGNC Symbol;Acc:HGNC:6940]	0.0156459	2.93844
PTPRD	protein tyrosine phosphatase, receptor type D [Source:HGNC Symbol;Acc:HGNC:9668]	1.26249	0.00100052
PRSS21	serine protease 21 [Source:HGNC Symbol;Acc:HGNC:9485]	10.152	0.0447294
HOXA13	homeobox A13 [Source:HGNC Symbol;Acc:HGNC:5102]	7.81963	0.308877
SELENBP1	selenium binding protein 1 [Source:HGNC Symbol;Acc:HGNC:10719]	4.80103	0.135869
CXCL10	C-X-C motif chemokine ligand 10 [Source:HGNC Symbol;Acc:HGNC:10637]	2.01432	49.0709
DNAH17	dynein axonemal heavy chain 17 [Source:HGNC Symbol;Acc:HGNC:2946]	2.21648	0.0816259
ZNF300	zinc finger protein 300 [Source:HGNC Symbol;Acc:HGNC:13091]	3.46333	0.0269907
TRBC2	T cell receptor beta constant 2 [Source:HGNC Symbol;Acc:HGNC:12157]	0.0390609	24.8117
GPR158	G protein-coupled receptor 158 [Source:HGNC Symbol;Acc:HGNC:23689]	0.00761291	2.51837
EHD4	EH domain containing 4 [Source:HGNC Symbol;Acc:HGNC:3245]	5.20935	33.3005
CCDC69	coiled-coil domain containing 69 [Source:HGNC Symbol;Acc:HGNC:24487]	0.00431625	1.81229
SVIP	small VCP interacting protein [Source:HGNC Symbol;Acc:HGNC:25238]	5.53876	0.105806
HOXB8	homeobox B8 [Source:HGNC Symbol;Acc:HGNC:5119]	8.28792	0.089882
PPP1R14C	protein phosphatase 1 regulatory inhibitor subunit 14C [Source:HGNC Symbol;Acc:HGNC:14952]	0.0731391	9.43884
MAOB	monoamine oxidase B [Source:HGNC Symbol;Acc:HGNC:6834]	10.3514	0.164239
ADAMTS12	ADAM metallopeptidase with thrombospondin type 1 motif 12 [Source:HGNC Symbol;Acc:HGNC:14605]	0.0118572	1.80064
EPHA1	EPH receptor A1 [Source:HGNC Symbol;Acc:HGNC:3385]	0.00577906	2.71805
ANXA8	annexin A8 [Source:HGNC Symbol;Acc:HGNC:546]	2.43708	18.037
CFD	complement factor D [Source:HGNC Symbol;Acc:HGNC:2771]	44.7488	1.87147
PRAME	preferentially expressed antigen in melanoma [Source:HGNC Symbol;Acc:HGNC:9336]	3.44522	0.0328523
PIK3R3	phosphoinositide-3-kinase regulatory subunit 3 [Source:HGNC Symbol;Acc:HGNC:8981]	1.15148	9.4258
RPS6KA2	ribosomal protein S6 kinase A2 [Source:HGNC Symbol;Acc:HGNC:10431]	0.0842675	2.8652
TIMP3	TIMP metallopeptidase inhibitor 3 [Source:HGNC Symbol;Acc:HGNC:11822]	20.7502	122.872
COL25A1	collagen type XXV alpha 1 chain [Source:HGNC Symbol;Acc:HGNC:18603]	1.79437	0
WARS	tryptophanyl-tRNA synthetase [Source:HGNC Symbol;Acc:HGNC:12729]	6.19715	45.3704
BCL2L14	BCL2 like 14 [Source:HGNC Symbol;Acc:HGNC:16657]	0	1.94885
ACTA2	actin, alpha 2, smooth muscle, aorta [Source:HGNC Symbol;Acc:HGNC:130]	0.443588	10.8059
IFI6	interferon alpha inducible protein 6 [Source:HGNC Symbol;Acc:HGNC:4054]	7.27694	795.734
SCG5	secretogranin V [Source:HGNC Symbol;Acc:HGNC:10816]	0.111652	10.6738
ARSD	arylsulfatase D [Source:HGNC Symbol;Acc:HGNC:717]	0.524077	6.42204
KRT6B	keratin 6B [Source:HGNC Symbol;Acc:HGNC:6444]	0	7.28284
PSD4	pleckstrin and Sec7 domain containing 4 [Source:HGNC Symbol;Acc:HGNC:19096]	0.240345	3.31427
HYAL1	hyaluronoglucosaminidase 1 [Source:HGNC Symbol;Acc:HGNC:5320]	6.49524	0.109207
ANXA3	annexin A3 [Source:HGNC Symbol;Acc:HGNC:541]	8.88153	54.5971
LAMB3	laminin subunit beta 3 [Source:HGNC Symbol;Acc:HGNC:6490]	29.5132	179.435
CAPN1	calpain 1 [Source:HGNC Symbol;Acc:HGNC:1476]	6.13794	36.1028
UNC93B1	unc-93 homolog B1, TLR signaling regulator [Source:HGNC Symbol;Acc:HGNC:13481]	3.55912	25.542
FSTL4	follistatin like 4 [Source:HGNC Symbol;Acc:HGNC:21389]	2.32987	0.00203917
HOXC11	homeobox C11 [Source:HGNC Symbol;Acc:HGNC:5123]	7.83747	0.242987
GFPT2	glutamine-fructose-6-phosphate transaminase 2 [Source:HGNC Symbol;Acc:HGNC:4242]	11.6932	0.397681
EDA2R	ectodysplasin A2 receptor [Source:HGNC Symbol;Acc:HGNC:17756]	0.0149918	2.75355
MT2A	metallothionein 2A [Source:HGNC Symbol;Acc:HGNC:7406]	12.9454	93.3859
ZC3H12A	zinc finger CCCH-type containing 12A [Source:HGNC Symbol;Acc:HGNC:26259]	7.04718	43.7081
FOXN1	forkhead box N1 [Source:HGNC Symbol;Acc:HGNC:12765]	5.34313	0.0659535
EPB41L3	erythrocyte membrane protein band 4.1 like 3 [Source:HGNC Symbol;Acc:HGNC:3380]	0.806663	0.00204584
TP53INP1	tumor protein p53 inducible nuclear protein 1 [Source:HGNC Symbol;Acc:HGNC:18022]	0.517328	9.25938
ATP8B3	ATPase phospholipid transporting 8B3 [Source:HGNC Symbol;Acc:HGNC:13535]	2.08284	0.0215454
CASC19	cancer susceptibility 19 [Source:HGNC Symbol;Acc:HGNC:49476]	1.02955	0.0231267
CAV1	caveolin 1 [Source:HGNC Symbol;Acc:HGNC:1527]	0.92007	10.2711
SIX2	SIX homeobox 2 [Source:HGNC Symbol;Acc:HGNC:10888]	9.03114	0.0249839
ID3	inhibitor of DNA binding 3, HLH protein [Source:HGNC Symbol;Acc:HGNC:5362]	6.35876	64.0719
AC105460.1	novel transcript	24.2854	0.0657873
ISG20	interferon stimulated exonuclease gene 20 [Source:HGNC Symbol;Acc:HGNC:6130]	2.31091	15.0426
CRTC3	CREB regulated transcription coactivator 3 [Source:HGNC Symbol;Acc:HGNC:26148]	20.0716	2.51539
EGLN3	egl-9 family hypoxia inducible factor 3 [Source:HGNC Symbol;Acc:HGNC:14661]	0.231952	4.38554
ARMCX4	armadillo repeat containing X-linked 4 [Source:HGNC Symbol;Acc:HGNC:28615]	0.00417886	1.12472
ETS2	ETS proto-oncogene 2, transcription factor [Source:HGNC Symbol;Acc:HGNC:3489]	13.2191	83.0971
ABCA2	ATP binding cassette subfamily A member 2 [Source:HGNC Symbol;Acc:HGNC:32]	21.6016	2.98345
INO80D	INO80 complex subunit D [Source:HGNC Symbol;Acc:HGNC:25997]	2.42667	0.0821582
PCOLCE2	procollagen C-endopeptidase enhancer 2 [Source:HGNC Symbol;Acc:HGNC:8739]	5.51417	0.189995
SEMA3D	semaphorin 3D [Source:HGNC Symbol;Acc:HGNC:10726]	2.94564	0.052519
ZBED2	zinc finger BED-type containing 2 [Source:HGNC Symbol;Acc:HGNC:20710]	0.0468651	9.02081
ZFP92	ZFP92 zinc finger protein [Source:HGNC Symbol;Acc:HGNC:12865]	0.0136579	2.81878
MYO15B	myosin XVB [Source:HGNC Symbol;Acc:HGNC:14083]	3.69477	0.303682
ETV6	ETS variant 6 [Source:HGNC Symbol;Acc:HGNC:3495]	2.38823	16.6385
HDAC9	histone deacetylase 9 [Source:HGNC Symbol;Acc:HGNC:14065]	0.167543	4.41582
DYSF	dysferlin [Source:HGNC Symbol;Acc:HGNC:3097]	0.499489	5.95283
FERMT1	fermitin family member 1 [Source:HGNC Symbol;Acc:HGNC:15889]	2.78904	20.5005
CHML	CHM like, Rab escort protein 2 [Source:HGNC Symbol;Acc:HGNC:1941]	20.5688	2.63996
SCNN1A	sodium channel epithelial 1 alpha subunit [Source:HGNC Symbol;Acc:HGNC:10599]	0.181023	3.29143
SAV1	salvador family WW domain containing protein 1 [Source:HGNC Symbol;Acc:HGNC:17795]	6.24908	48.0213
B4GALNT2	beta-1,4-N-acetyl-galactosaminyltransferase 2 [Source:HGNC Symbol;Acc:HGNC:24136]	1.87177	0
ROR2	receptor tyrosine kinase like orphan receptor 2 [Source:HGNC Symbol;Acc:HGNC:10257]	2.19001	0.0137685
ABCC3	ATP binding cassette subfamily C member 3 [Source:HGNC Symbol;Acc:HGNC:54]	12.2415	1.46448
SPINK13	serine peptidase inhibitor, Kazal type 13 (putative) [Source:HGNC Symbol;Acc:HGNC:27200]	13.8017	0.050137
ZNF518B	zinc finger protein 518B [Source:HGNC Symbol;Acc:HGNC:29365]	0.0343965	1.64884
SLC27A2	solute carrier family 27 member 2 [Source:HGNC Symbol;Acc:HGNC:10996]	5.72538	36.328
ENKUR	enkurin, TRPC channel interacting protein [Source:HGNC Symbol;Acc:HGNC:28388]	0.0122644	3.29335
FBLN2	fibulin 2 [Source:HGNC Symbol;Acc:HGNC:3601]	2.72538	0.00544378
CT83	cancer/testis antigen 83 [Source:HGNC Symbol;Acc:HGNC:33494]	31.4502	0
IFI35	interferon induced protein 35 [Source:HGNC Symbol;Acc:HGNC:5399]	4.06242	30.5892
AL035661.1	novel transcript	0.0562141	14.002
ZNF618	zinc finger protein 618 [Source:HGNC Symbol;Acc:HGNC:29416]	0.343682	5.90474
TRIM21	tripartite motif containing 21 [Source:HGNC Symbol;Acc:HGNC:11312]	10.7209	68.1095
CYP1B1	cytochrome P450 family 1 subfamily B member 1 [Source:HGNC Symbol;Acc:HGNC:2597]	8.12675	0.359023
SPATA18	spermatogenesis associated 18 [Source:HGNC Symbol;Acc:HGNC:29579]	0.0043406	1.84057
RNF144B	ring finger protein 144B [Source:HGNC Symbol;Acc:HGNC:21578]	3.38864	24.7691
PDE4D	phosphodiesterase 4D [Source:HGNC Symbol;Acc:HGNC:8783]	14.7122	2.3217
EDN1	endothelin 1 [Source:HGNC Symbol;Acc:HGNC:3176]	0.298793	12.8384
OR51B5	olfactory receptor family 51 subfamily B member 5 [Source:HGNC Symbol;Acc:HGNC:19599]	7.91953	0.0649728
RAMP1	receptor activity modifying protein 1 [Source:HGNC Symbol;Acc:HGNC:9843]	0.0392911	7.52252
UTRN	utrophin [Source:HGNC Symbol;Acc:HGNC:12635]	1.21792	7.97883
RARB	retinoic acid receptor beta [Source:HGNC Symbol;Acc:HGNC:9865]	0.0169782	3.80671
CTSH	cathepsin H [Source:HGNC Symbol;Acc:HGNC:2535]	0.126691	3.05709
LINC01843	long intergenic non-protein coding RNA 1843 [Source:HGNC Symbol;Acc:HGNC:52659]	18.256	0.102098
LTBP4	latent transforming growth factor beta binding protein 4 [Source:HGNC Symbol;Acc:HGNC:6717]	7.67473	0.966406
CHL1	cell adhesion molecule L1 like [Source:HGNC Symbol;Acc:HGNC:1939]	0.799707	0
DTX4	deltex E3 ubiquitin ligase 4 [Source:HGNC Symbol;Acc:HGNC:29151]	0.828122	8.65112
NECTIN4	nectin cell adhesion molecule 4 [Source:HGNC Symbol;Acc:HGNC:19688]	0.30935	7.70919
ADAMTS1	ADAM metallopeptidase with thrombospondin type 1 motif 1 [Source:HGNC Symbol;Acc:HGNC:217]	2.44851	14.3467
MYO1G	myosin IG [Source:HGNC Symbol;Acc:HGNC:13880]	3.06689	0.175461
PHLDA2	pleckstrin homology like domain family A member 2 [Source:HGNC Symbol;Acc:HGNC:12385]	129.785	16.6061
QPCT	glutaminyl-peptide cyclotransferase [Source:HGNC Symbol;Acc:HGNC:9753]	0.0217303	4.64726
ENC1	ectodermal-neural cortex 1 [Source:HGNC Symbol;Acc:HGNC:3345]	0.289921	4.02611
STAT2	signal transducer and activator of transcription 2 [Source:HGNC Symbol;Acc:HGNC:11363]	6.83285	43.9831
DTX3L	deltex E3 ubiquitin ligase 3L [Source:HGNC Symbol;Acc:HGNC:30323]	13.5644	75.7144
TLR3	toll like receptor 3 [Source:HGNC Symbol;Acc:HGNC:11849]	0.0772724	5.29335
DNAH17-AS1	DNAH17 antisense RNA 1 [Source:HGNC Symbol;Acc:HGNC:48594]	3.54746	0.044927
MVB12B	multivesicular body subunit 12B [Source:HGNC Symbol;Acc:HGNC:23368]	0.0184807	2.05302
TINCR	TINCR ubiquitin domain containing [Source:HGNC Symbol;Acc:HGNC:14607]	6.315	0.179889
LOXL2	lysyl oxidase like 2 [Source:HGNC Symbol;Acc:HGNC:6666]	24.6038	0.638067
CDA	cytidine deaminase [Source:HGNC Symbol;Acc:HGNC:1712]	32.758	1.42255
FAP	fibroblast activation protein alpha [Source:HGNC Symbol;Acc:HGNC:3590]	0.00813694	1.59902
ITGB6	integrin subunit beta 6 [Source:HGNC Symbol;Acc:HGNC:6161]	0.0809474	2.16773
UBASH3B	ubiquitin associated and SH3 domain containing B [Source:HGNC Symbol;Acc:HGNC:29884]	1.26196	9.7181
FAM20C	FAM20C, golgi associated secretory pathway kinase [Source:HGNC Symbol;Acc:HGNC:22140]	8.54954	48.6691
C5AR2	complement component 5a receptor 2 [Source:HGNC Symbol;Acc:HGNC:4527]	1.85733	0
B4GALNT4	beta-1,4-N-acetyl-galactosaminyltransferase 4 [Source:HGNC Symbol;Acc:HGNC:26315]	10.4832	0.754499
TMPRSS11D	transmembrane serine protease 11D [Source:HGNC Symbol;Acc:HGNC:24059]	0.00561085	2.71444
SOD2	superoxide dismutase 2 [Source:HGNC Symbol;Acc:HGNC:11180]	4.7162	26.1398
SLFN12	schlafen family member 12 [Source:HGNC Symbol;Acc:HGNC:25500]	0.0286176	2.12118
GBP6	guanylate binding protein family member 6 [Source:HGNC Symbol;Acc:HGNC:25395]	0	5.39376
ZFP3	ZFP3 zinc finger protein [Source:HGNC Symbol;Acc:HGNC:12861]	0.0218551	2.99984
NEO1	neogenin 1 [Source:HGNC Symbol;Acc:HGNC:7754]	0.559197	4.81833
PPP4R4	protein phosphatase 4 regulatory subunit 4 [Source:HGNC Symbol;Acc:HGNC:23788]	0.0174198	2.73245
STAT5B	signal transducer and activator of transcription 5B [Source:HGNC Symbol;Acc:HGNC:11367]	34.4848	5.53522
GPC4	glypican 4 [Source:HGNC Symbol;Acc:HGNC:4452]	0.0039248	2.68144
RNF43	ring finger protein 43 [Source:HGNC Symbol;Acc:HGNC:18505]	0.633099	6.21307
IGF2BP3	insulin like growth factor 2 mRNA binding protein 3 [Source:HGNC Symbol;Acc:HGNC:28868]	9.92343	1.3249
ME3	malic enzyme 3 [Source:HGNC Symbol;Acc:HGNC:6985]	5.03297	0.0752195
TSPAN8	tetraspanin 8 [Source:HGNC Symbol;Acc:HGNC:11855]	4.6066	0.0144751
SLC44A5	solute carrier family 44 member 5 [Source:HGNC Symbol;Acc:HGNC:28524]	0.0319842	2.78331
FOLR1	folate receptor 1 [Source:HGNC Symbol;Acc:HGNC:3791]	0.271433	8.74488
PRDM8	PR/SET domain 8 [Source:HGNC Symbol;Acc:HGNC:13993]	5.79159	0.210472
MPDZ	multiple PDZ domain crumbs cell polarity complex component [Source:HGNC Symbol;Acc:HGNC:7208]	3.656	0.26555
TGFB2	transforming growth factor beta 2 [Source:HGNC Symbol;Acc:HGNC:11768]	0.360157	5.83867
VWDE	von Willebrand factor D and EGF domains [Source:HGNC Symbol;Acc:HGNC:21897]	2.37959	0.0228277
ABHD12	abhydrolase domain containing 12 [Source:HGNC Symbol;Acc:HGNC:15868]	0.175613	6.7596
CACNA1H	calcium voltage-gated channel subunit alpha1 H [Source:HGNC Symbol;Acc:HGNC:1395]	1.02942	0.00383564
BSPRY	B-box and SPRY domain containing [Source:HGNC Symbol;Acc:HGNC:18232]	0.0114849	4.77551
CCRL2	C-C motif chemokine receptor like 2 [Source:HGNC Symbol;Acc:HGNC:1612]	0	1.97866
SLC10A6	solute carrier family 10 member 6 [Source:HGNC Symbol;Acc:HGNC:30603]	0.019694	8.14086
PLK2	polo like kinase 2 [Source:HGNC Symbol;Acc:HGNC:19699]	0.505083	5.88563
SPTA1	spectrin alpha, erythrocytic 1 [Source:HGNC Symbol;Acc:HGNC:11272]	0.00160725	1.0393
AJAP1	adherens junctions associated protein 1 [Source:HGNC Symbol;Acc:HGNC:30801]	0.288409	3.92525
RAPGEF5	Rap guanine nucleotide exchange factor 5 [Source:HGNC Symbol;Acc:HGNC:16862]	0.0051615	0.870032
SERPINB7	serpin family B member 7 [Source:HGNC Symbol;Acc:HGNC:13902]	0.104795	5.25608
ZDBF2	zinc finger DBF-type containing 2 [Source:HGNC Symbol;Acc:HGNC:29313]	3.02445	0.203379
FAM198B-AS1	FAM198B antisense RNA 1 [Source:HGNC Symbol;Acc:HGNC:53132]	0	2.15841
SERPINE2	serpin family E member 2 [Source:HGNC Symbol;Acc:HGNC:8951]	26.4718	0.525737
TNS4	tensin 4 [Source:HGNC Symbol;Acc:HGNC:24352]	6.38742	199.361
ASAH2B	N-acylsphingosine amidohydrolase 2B [Source:HGNC Symbol;Acc:HGNC:23456]	0.10334	4.74519
SYNGR3	synaptogyrin 3 [Source:HGNC Symbol;Acc:HGNC:11501]	2.94426	0.0260049
ANXA2R	annexin A2 receptor [Source:HGNC Symbol;Acc:HGNC:33463]	8.96432	0.312536
CARD11	caspase recruitment domain family member 11 [Source:HGNC Symbol;Acc:HGNC:16393]	0.204157	4.85762
FZD10-DT	FZD10 divergent transcript [Source:HGNC Symbol;Acc:HGNC:48632]	1.76577	0.0243288
HIST1H1C	histone cluster 1 H1 family member c [Source:HGNC Symbol;Acc:HGNC:4716]	75.8019	5.20753
SAT1	spermidine/spermine N1-acetyltransferase 1 [Source:HGNC Symbol;Acc:HGNC:10540]	23.3584	131.867
CASP1	caspase 1 [Source:HGNC Symbol;Acc:HGNC:1499]	0.770963	8.84749
GATA4	GATA binding protein 4 [Source:HGNC Symbol;Acc:HGNC:4173]	1.78284	0.0254273
PTPRU	protein tyrosine phosphatase, receptor type U [Source:HGNC Symbol;Acc:HGNC:9683]	0.888026	10.7066
ADAM28	ADAM metallopeptidase domain 28 [Source:HGNC Symbol;Acc:HGNC:206]	0.0697062	2.08263
PLXNB1	plexin B1 [Source:HGNC Symbol;Acc:HGNC:9103]	0.758859	5.40757
CPNE7	copine 7 [Source:HGNC Symbol;Acc:HGNC:2320]	15.888	0.747131
HOXB5	homeobox B5 [Source:HGNC Symbol;Acc:HGNC:5116]	12.097	0.116396
FCHO1	FCH domain only 1 [Source:HGNC Symbol;Acc:HGNC:29002]	3.02806	0.112958
ZNF597	zinc finger protein 597 [Source:HGNC Symbol;Acc:HGNC:26573]	3.05849	0.0165085
CTSO	cathepsin O [Source:HGNC Symbol;Acc:HGNC:2542]	0.101288	6.92142
SH3RF3	SH3 domain containing ring finger 3 [Source:HGNC Symbol;Acc:HGNC:24699]	9.24706	0.706618
AL365356.3	uncharacterized LOC102723629 [Source:NCBI gene;Acc:102723629]	0	20.9394
SLC16A5	solute carrier family 16 member 5 [Source:HGNC Symbol;Acc:HGNC:10926]	3.61147	0.0513087
MYO3B	myosin IIIB [Source:HGNC Symbol;Acc:HGNC:15576]	0.00142924	1.1787
TTC9	tetratricopeptide repeat domain 9 [Source:HGNC Symbol;Acc:HGNC:20267]	0.170573	4.78597
RCSD1	RCSD domain containing 1 [Source:HGNC Symbol;Acc:HGNC:28310]	0.00344521	1.85526
GOLIM4	golgi integral membrane protein 4 [Source:HGNC Symbol;Acc:HGNC:15448]	49.9248	7.83108
MUC19	mucin 19, oligomeric [Source:HGNC Symbol;Acc:HGNC:14362]	0	0.379054
ANXA6	annexin A6 [Source:HGNC Symbol;Acc:HGNC:544]	8.46024	0.526824
ANKRD33B	ankyrin repeat domain 33B [Source:HGNC Symbol;Acc:HGNC:35240]	11.3332	1.28278
RIPOR2	RHO family interacting cell polarization regulator 2 [Source:HGNC Symbol;Acc:HGNC:13872]	0.013388	1.49794
DLL1	delta like canonical Notch ligand 1 [Source:HGNC Symbol;Acc:HGNC:2908]	0.0159138	3.70579
PTMS	parathymosin [Source:HGNC Symbol;Acc:HGNC:9629]	34.4776	3.45374
AC008760.2	novel transcript, sense intronic C3	0.304624	14.2871
ATP8B1	ATPase phospholipid transporting 8B1 [Source:HGNC Symbol;Acc:HGNC:3706]	0.695467	8.14722
SRGAP3	SLIT-ROBO Rho GTPase activating protein 3 [Source:HGNC Symbol;Acc:HGNC:19744]	0.00747293	0.784823
PSAT1	phosphoserine aminotransferase 1 [Source:HGNC Symbol;Acc:HGNC:19129]	92.4887	1.47109
DDX60	DExD/H-box helicase 60 [Source:HGNC Symbol;Acc:HGNC:25942]	8.34827	42.7089
PALM	paralemmin [Source:HGNC Symbol;Acc:HGNC:8594]	2.36557	0.0251048
HIVEP2	human immunodeficiency virus type I enhancer binding protein 2 [Source:HGNC Symbol;Acc:HGNC:4921]	3.83989	21.2188
EIF2AK2	eukaryotic translation initiation factor 2 alpha kinase 2 [Source:HGNC Symbol;Acc:HGNC:9437]	10.8485	54.4757
ADRB2	adrenoceptor beta 2 [Source:HGNC Symbol;Acc:HGNC:286]	2.11631	18.7286
TUSC1	tumor suppressor candidate 1 [Source:HGNC Symbol;Acc:HGNC:31010]	6.51139	0.0088672
FBN1	fibrillin 1 [Source:HGNC Symbol;Acc:HGNC:3603]	13.5015	0.297767
NEFH	neurofilament heavy [Source:HGNC Symbol;Acc:HGNC:7737]	3.88975	0.0144339
INSIG1	insulin induced gene 1 [Source:HGNC Symbol;Acc:HGNC:6083]	17.4586	1.70053
SLC43A3	solute carrier family 43 member 3 [Source:HGNC Symbol;Acc:HGNC:17466]	23.2328	3.86161
ZNF185	zinc finger protein 185 with LIM domain [Source:HGNC Symbol;Acc:HGNC:12976]	3.16892	17.3509
PABPC4L	poly(A) binding protein cytoplasmic 4 like [Source:HGNC Symbol;Acc:HGNC:31955]	3.15127	0.0147247
EFHD2	EF-hand domain family member D2 [Source:HGNC Symbol;Acc:HGNC:28670]	35.5161	181.834
TNNT1	troponin T1, slow skeletal type [Source:HGNC Symbol;Acc:HGNC:11948]	17.4481	1.90601
STRA6	stimulated by retinoic acid 6 [Source:HGNC Symbol;Acc:HGNC:30650]	1.85394	0.0391303
SECTM1	secreted and transmembrane 1 [Source:HGNC Symbol;Acc:HGNC:10707]	2.48786	28.861
CLU	clusterin [Source:HGNC Symbol;Acc:HGNC:2095]	19.4548	3.38518
KDF1	keratinocyte differentiation factor 1 [Source:HGNC Symbol;Acc:HGNC:26624]	0	5.31098
SLAMF7	SLAM family member 7 [Source:HGNC Symbol;Acc:HGNC:21394]	0.00582346	1.70687
NCR3LG1	natural killer cell cytotoxicity receptor 3 ligand 1 [Source:HGNC Symbol;Acc:HGNC:42400]	7.32688	0.711005
AC002546.1	-	10.106	0.179954
SAMD11	sterile alpha motif domain containing 11 [Source:HGNC Symbol;Acc:HGNC:28706]	1.89268	0.0104225
SLC2A9	solute carrier family 2 member 9 [Source:HGNC Symbol;Acc:HGNC:13446]	0.00181868	1.45427
IFIT5	interferon induced protein with tetratricopeptide repeats 5 [Source:HGNC Symbol;Acc:HGNC:13328]	4.97005	29.8506
PML	promyelocytic leukemia [Source:HGNC Symbol;Acc:HGNC:9113]	1.12487	12.8917
HOXA7	homeobox A7 [Source:HGNC Symbol;Acc:HGNC:5108]	5.89152	0.0685138
SERPINB3	serpin family B member 3 [Source:HGNC Symbol;Acc:HGNC:10569]	0.374944	10.3094
KCNQ1	potassium voltage-gated channel subfamily Q member 1 [Source:HGNC Symbol;Acc:HGNC:6294]	3.00007	0.0289298
PRXL2A	peroxiredoxin like 2A [Source:HGNC Symbol;Acc:HGNC:28651]	10.0016	1.25535
CAV2	caveolin 2 [Source:HGNC Symbol;Acc:HGNC:1528]	1.60226	11.6618
HEPHL1	hephaestin like 1 [Source:HGNC Symbol;Acc:HGNC:30477]	0	2.102
LIMS2	LIM zinc finger domain containing 2 [Source:HGNC Symbol;Acc:HGNC:16084]	0.940628	0.00225381
SYNC	syncoilin, intermediate filament protein [Source:HGNC Symbol;Acc:HGNC:28897]	8.59543	0.33469
MSC-AS1	MSC antisense RNA 1 [Source:HGNC Symbol;Acc:HGNC:48724]	0.00322599	1.49222
CPE	carboxypeptidase E [Source:HGNC Symbol;Acc:HGNC:2303]	0.133428	5.60337
RSPO3	R-spondin 3 [Source:HGNC Symbol;Acc:HGNC:20866]	4.16503	0.0200162
CCDC187	coiled-coil domain containing 187 [Source:HGNC Symbol;Acc:HGNC:30942]	0.944253	0
INTS6L	integrator complex subunit 6 like [Source:HGNC Symbol;Acc:HGNC:27334]	0.0127507	1.37327
SOX7	SRY-box 7 [Source:HGNC Symbol;Acc:HGNC:18196]	0.457094	8.8188
SLC38A5	solute carrier family 38 member 5 [Source:HGNC Symbol;Acc:HGNC:18070]	23.5247	3.76756
MYO1B	myosin IB [Source:HGNC Symbol;Acc:HGNC:7596]	5.19115	25.0241
C11orf52	chromosome 11 open reading frame 52 [Source:HGNC Symbol;Acc:HGNC:30531]	0	3.72665
LAP3	leucine aminopeptidase 3 [Source:HGNC Symbol;Acc:HGNC:18449]	6.6194	38.5637
SPTLC3	serine palmitoyltransferase long chain base subunit 3 [Source:HGNC Symbol;Acc:HGNC:16253]	0.0514977	2.26146
CLDN7	claudin 7 [Source:HGNC Symbol;Acc:HGNC:2049]	2.23895	18.1585
PLPP2	phospholipid phosphatase 2 [Source:HGNC Symbol;Acc:HGNC:9230]	7.93825	0.766825
ALOX12P2	arachidonate 12-lipoxygenase pseudogene 2 [Source:HGNC Symbol;Acc:HGNC:432]	0	1.31415
ASAH2	N-acylsphingosine amidohydrolase 2 [Source:HGNC Symbol;Acc:HGNC:18860]	0.0212098	1.71612
MDM2	MDM2 proto-oncogene [Source:HGNC Symbol;Acc:HGNC:6973]	4.88961	24.769
PYGO1	pygopus family PHD finger 1 [Source:HGNC Symbol;Acc:HGNC:30256]	1.72962	0.00493926
LONRF3	LON peptidase N-terminal domain and ring finger 3 [Source:HGNC Symbol;Acc:HGNC:21152]	3.55877	0.0758232
OBSL1	obscurin like 1 [Source:HGNC Symbol;Acc:HGNC:29092]	0.179146	2.19892
2020-09-03	septin 3 [Source:HGNC Symbol;Acc:HGNC:10750]	2.74323	0.0947669
LINC02582	long intergenic non-protein coding RNA 2582 [Source:HGNC Symbol;Acc:HGNC:53792]	36.3785	4.14384
HLA-E	major histocompatibility complex, class I, E [Source:HGNC Symbol;Acc:HGNC:4962]	34.3128	167.186
MIG7	-	1.801	22.7473
MDGA1	MAM domain containing glycosylphosphatidylinositol anchor 1 [Source:HGNC Symbol;Acc:HGNC:19267]	0.028785	1.043
ELOVL7	ELOVL fatty acid elongase 7 [Source:HGNC Symbol;Acc:HGNC:26292]	0.317352	3.673
DENND5B	DENN domain containing 5B [Source:HGNC Symbol;Acc:HGNC:28338]	7.07454	0.983043
LGALS9B	galectin 9B [Source:HGNC Symbol;Acc:HGNC:24842]	0.213116	5.66722
GBP5	guanylate binding protein 5 [Source:HGNC Symbol;Acc:HGNC:19895]	0.112419	3.49939
ICAM5	intercellular adhesion molecule 5 [Source:HGNC Symbol;Acc:HGNC:5348]	5.67579	0.314126
ACP7	acid phosphatase 7, tartrate resistant (putative) [Source:HGNC Symbol;Acc:HGNC:33781]	0	2.77749
CYP2R1	cytochrome P450 family 2 subfamily R member 1 [Source:HGNC Symbol;Acc:HGNC:20580]	0.0266224	1.4388
CD82	CD82 molecule [Source:HGNC Symbol;Acc:HGNC:6210]	0.871731	8.53401
VNN1	vanin 1 [Source:HGNC Symbol;Acc:HGNC:12705]	0	3.81096
PDE8B	phosphodiesterase 8B [Source:HGNC Symbol;Acc:HGNC:8794]	1.46704	0.0105968
BCL2A1	BCL2 related protein A1 [Source:HGNC Symbol;Acc:HGNC:991]	0.0776362	6.70092
DBN1	drebrin 1 [Source:HGNC Symbol;Acc:HGNC:2695]	17.8641	2.55116
ADARB2	adenosine deaminase, RNA specific B2 (inactive) [Source:HGNC Symbol;Acc:HGNC:227]	0	0.854731
AK7	adenylate kinase 7 [Source:HGNC Symbol;Acc:HGNC:20091]	3.54586	0.0846924
SNED1	sushi, nidogen and EGF like domains 1 [Source:HGNC Symbol;Acc:HGNC:24696]	0.82988	0.00403321
OR51B4	olfactory receptor family 51 subfamily B member 4 [Source:HGNC Symbol;Acc:HGNC:14708]	12.8455	0.0195021
GSDMC	gasdermin C [Source:HGNC Symbol;Acc:HGNC:7151]	0.133696	4.78737
MYH14	myosin heavy chain 14 [Source:HGNC Symbol;Acc:HGNC:23212]	6.48146	33.2265
ECHDC3	enoyl-CoA hydratase domain containing 3 [Source:HGNC Symbol;Acc:HGNC:23489]	4.4758	0.0232436
GBP2	guanylate binding protein 2 [Source:HGNC Symbol;Acc:HGNC:4183]	0.422293	5.30128
MAP4K4	mitogen-activated protein kinase kinase kinase kinase 4 [Source:HGNC Symbol;Acc:HGNC:6866]	8.34896	37.9634
ANKRD22	ankyrin repeat domain 22 [Source:HGNC Symbol;Acc:HGNC:28321]	0	4.93848
SNAP25	synaptosome associated protein 25 [Source:HGNC Symbol;Acc:HGNC:11132]	4.72883	0.0342941
HLTF	helicase like transcription factor [Source:HGNC Symbol;Acc:HGNC:11099]	38.1671	6.84763
KIAA1211	KIAA1211 [Source:HGNC Symbol;Acc:HGNC:29219]	4.07059	0.121949
MT-ATP6	mitochondrially encoded ATP synthase membrane subunit 6 [Source:HGNC Symbol;Acc:HGNC:7414]	9507.45	1357.49
DNER	delta/notch like EGF repeat containing [Source:HGNC Symbol;Acc:HGNC:24456]	7.68017	0.307818
SIRPB2	signal regulatory protein beta 2 [Source:HGNC Symbol;Acc:HGNC:16247]	0.015859	1.58667
AC008957.3	TEC	0.0307569	4.71521
CNGB1	cyclic nucleotide gated channel beta 1 [Source:HGNC Symbol;Acc:HGNC:2151]	2.14883	0.0582232
CD70	CD70 molecule [Source:HGNC Symbol;Acc:HGNC:11937]	6.00476	0.0483459
PTGES3L-AARSD1	PTGES3L-AARSD1 readthrough [Source:HGNC Symbol;Acc:HGNC:43946]	5.04814	0.0636766
DISC1	DISC1 scaffold protein [Source:HGNC Symbol;Acc:HGNC:2888]	0.0112622	0.607828
RYR1	ryanodine receptor 1 [Source:HGNC Symbol;Acc:HGNC:10483]	1.57152	0.0405798
RTL8B	retrotransposon Gag like 8B [Source:HGNC Symbol;Acc:HGNC:33156]	10.5349	0.229889
AC015712.6	novel transcript	2.98349	0.0304196
DPPA2	developmental pluripotency associated 2 [Source:HGNC Symbol;Acc:HGNC:19197]	8.8278	0.0263254
MICALCL	-	0.213901	5.29387
TMOD2	tropomodulin 2 [Source:HGNC Symbol;Acc:HGNC:11872]	0.0829221	1.79269
TAPBPL	TAP binding protein like [Source:HGNC Symbol;Acc:HGNC:30683]	0.819658	8.09729
HLA-A	major histocompatibility complex, class I, A [Source:HGNC Symbol;Acc:HGNC:4931]	58.0056	255.466
RALGAPA2	Ral GTPase activating protein catalytic alpha subunit 2 [Source:HGNC Symbol;Acc:HGNC:16207]	0.713327	5.67293
HSPB1	heat shock protein family B (small) member 1 [Source:HGNC Symbol;Acc:HGNC:5246]	77.8029	13.32
ILDR1	immunoglobulin like domain containing receptor 1 [Source:HGNC Symbol;Acc:HGNC:28741]	0.00295255	1.95295
EMP3	epithelial membrane protein 3 [Source:HGNC Symbol;Acc:HGNC:3335]	13.1352	0.66504
CHST10	carbohydrate sulfotransferase 10 [Source:HGNC Symbol;Acc:HGNC:19650]	1.82154	0.00541947
RBP4	retinol binding protein 4 [Source:HGNC Symbol;Acc:HGNC:9922]	5.77639	0.0172713
FDFT1	farnesyl-diphosphate farnesyltransferase 1 [Source:HGNC Symbol;Acc:HGNC:3629]	11.6271	1.90134
IGSF9	immunoglobulin superfamily member 9 [Source:HGNC Symbol;Acc:HGNC:18132]	0	1.19497
PARP11	poly(ADP-ribose) polymerase family member 11 [Source:HGNC Symbol;Acc:HGNC:1186]	0.0152495	1.54435
ZIC5	Zic family member 5 [Source:HGNC Symbol;Acc:HGNC:20322]	3.5718	0.065131
APOBEC3F	apolipoprotein B mRNA editing enzyme catalytic subunit 3F [Source:HGNC Symbol;Acc:HGNC:17356]	0.0674881	3.9084
ZSCAN12P1	zinc finger and SCAN domain containing 12 pseudogene 1 [Source:HGNC Symbol;Acc:HGNC:13850]	0.566983	10.6677
PECAM1	platelet and endothelial cell adhesion molecule 1 [Source:HGNC Symbol;Acc:HGNC:8823]	0.00163617	1.12471
PREX1	phosphatidylinositol-3,4,5-trisphosphate dependent Rac exchange factor 1 [Source:HGNC Symbol;Acc:HGNC:32594]	4.19919	0.240574
TMEM62	transmembrane protein 62 [Source:HGNC Symbol;Acc:HGNC:26269]	1.09823	7.74776
MCOLN3	mucolipin 3 [Source:HGNC Symbol;Acc:HGNC:13358]	0.00511894	0.992935
CXCL16	C-X-C motif chemokine ligand 16 [Source:HGNC Symbol;Acc:HGNC:16642]	1.19568	17.8703
KRT16P6	keratin 16 pseudogene 6 [Source:HGNC Symbol;Acc:HGNC:50719]	0.00723738	2.32714
FLOT1	flotillin 1 [Source:HGNC Symbol;Acc:HGNC:3757]	33.7516	5.06709
PHF19	PHD finger protein 19 [Source:HGNC Symbol;Acc:HGNC:24566]	12.7832	2.07363
HCP5	HLA complex P5 [Source:HGNC Symbol;Acc:HGNC:21659]	1.20774	8.95157
TRAP1	TNF receptor associated protein 1 [Source:HGNC Symbol;Acc:HGNC:16264]	45.5149	8.50184
C1S	complement C1s [Source:HGNC Symbol;Acc:HGNC:1247]	1.85932	9.35205
YBX2	Y-box binding protein 2 [Source:HGNC Symbol;Acc:HGNC:17948]	2.81917	0.0217293
ARHGAP8	Rho GTPase activating protein 8 [Source:HGNC Symbol;Acc:HGNC:677]	0.0561288	3.66395
HAPLN3	hyaluronan and proteoglycan link protein 3 [Source:HGNC Symbol;Acc:HGNC:21446]	0	1.82179
UGDH	UDP-glucose 6-dehydrogenase [Source:HGNC Symbol;Acc:HGNC:12525]	20.1406	3.14553
MEIS3	Meis homeobox 3 [Source:HGNC Symbol;Acc:HGNC:29537]	2.04351	0.0681782
HSD17B2	hydroxysteroid 17-beta dehydrogenase 2 [Source:HGNC Symbol;Acc:HGNC:5211]	0	0.986825
IGFBP7	insulin like growth factor binding protein 7 [Source:HGNC Symbol;Acc:HGNC:5476]	44.8141	220.62
SUSD6	sushi domain containing 6 [Source:HGNC Symbol;Acc:HGNC:19956]	2.08765	12.936
EPHA2	EPH receptor A2 [Source:HGNC Symbol;Acc:HGNC:3386]	48.886	218.907
TUB	tubby bipartite transcription factor [Source:HGNC Symbol;Acc:HGNC:12406]	0.0309127	1.78129
ST5	suppression of tumorigenicity 5 [Source:HGNC Symbol;Acc:HGNC:11350]	0.171685	1.53431
MYH16	myosin heavy chain 16 pseudogene [Source:HGNC Symbol;Acc:HGNC:31038]	0.0153712	1.46393
SLFN13	schlafen family member 13 [Source:HGNC Symbol;Acc:HGNC:26481]	0.0490861	1.45115
MICAL2	microtubule associated monooxygenase, calponin and LIM domain containing 2 [Source:HGNC Symbol;Acc:HGNC:24693]	0.46902	2.90611
EPN3	epsin 3 [Source:HGNC Symbol;Acc:HGNC:18235]	0.00433865	0.784232
RGS11	regulator of G protein signaling 11 [Source:HGNC Symbol;Acc:HGNC:9993]	1.54141	0.0236193
FLI1	Fli-1 proto-oncogene, ETS transcription factor [Source:HGNC Symbol;Acc:HGNC:3749]	0.00516071	0.628018
ADAMTS10	ADAM metallopeptidase with thrombospondin type 1 motif 10 [Source:HGNC Symbol;Acc:HGNC:13201]	1.1318	0.00183552
C1QL1	complement C1q like 1 [Source:HGNC Symbol;Acc:HGNC:24182]	13.7691	0.352669
FAAH	fatty acid amide hydrolase [Source:HGNC Symbol;Acc:HGNC:3553]	0.0870582	3.95188
RAB11FIP4	RAB11 family interacting protein 4 [Source:HGNC Symbol;Acc:HGNC:30267]	0.140659	1.70285
IGFN1	immunoglobulin-like and fibronectin type III domain containing 1 [Source:HGNC Symbol;Acc:HGNC:24607]	0.083329	2.30799
KCNJ15	potassium voltage-gated channel subfamily J member 15 [Source:HGNC Symbol;Acc:HGNC:6261]	0.00426777	0.533852
SDCBP2	syndecan binding protein 2 [Source:HGNC Symbol;Acc:HGNC:15756]	0.282769	6.17296
FAM210B	family with sequence similarity 210 member B [Source:HGNC Symbol;Acc:HGNC:16102]	2.6234	19.3642
ADGRG6	adhesion G protein-coupled receptor G6 [Source:HGNC Symbol;Acc:HGNC:13841]	14.9362	1.67193
HCG11	HLA complex group 11 [Source:HGNC Symbol;Acc:HGNC:17707]	12.8696	1.65865
GATM	glycine amidinotransferase [Source:HGNC Symbol;Acc:HGNC:4175]	0.0156696	1.20445
IDO1	indoleamine 2,3-dioxygenase 1 [Source:HGNC Symbol;Acc:HGNC:6059]	0.96286	7.87777
CKB	creatine kinase B [Source:HGNC Symbol;Acc:HGNC:1991]	20.3641	0.232894
PLEKHA1	pleckstrin homology domain containing A1 [Source:HGNC Symbol;Acc:HGNC:14335]	1.32991	6.33131
NRARP	NOTCH regulated ankyrin repeat protein [Source:HGNC Symbol;Acc:HGNC:33843]	21.5061	1.52745
VILL	villin like [Source:HGNC Symbol;Acc:HGNC:30906]	0.010248	0.994907
PDZD4	PDZ domain containing 4 [Source:HGNC Symbol;Acc:HGNC:21167]	1.18409	0.00213964
LANCL2	LanC like 2 [Source:HGNC Symbol;Acc:HGNC:6509]	1.40052	10.5127
SGK3	serum/glucocorticoid regulated kinase family member 3 [Source:HGNC Symbol;Acc:HGNC:10812]	0.0136402	0.823583
CRACR2A	calcium release activated channel regulator 2A [Source:HGNC Symbol;Acc:HGNC:28657]	0.00646644	0.647327
PODXL	podocalyxin like [Source:HGNC Symbol;Acc:HGNC:9171]	45.6696	8.72151
KCNMB4	potassium calcium-activated channel subfamily M regulatory beta subunit 4 [Source:HGNC Symbol;Acc:HGNC:6289]	5.91741	0.266005
LDHD	lactate dehydrogenase D [Source:HGNC Symbol;Acc:HGNC:19708]	3.49832	0.032912
FAM157A	family with sequence similarity 157 member A [Source:HGNC Symbol;Acc:HGNC:34079]	9.13541	1.16065
PPARD	peroxisome proliferator activated receptor delta [Source:HGNC Symbol;Acc:HGNC:9235]	3.15017	16.7011
BX004987.1	-	4.84498	0.0181907
NSFL1C	NSFL1 cofactor [Source:HGNC Symbol;Acc:HGNC:15912]	3.55781	16.3477
EPHB6	EPH receptor B6 [Source:HGNC Symbol;Acc:HGNC:3396]	0	0.87008
TGFB1	transforming growth factor beta 1 [Source:HGNC Symbol;Acc:HGNC:11766]
K13375	transforming growth factor beta-1[-]	UP
TTC28	tetratricopeptide repeat domain 28 [Source:HGNC Symbol;Acc:HGNC:29179]	4.01025	0.409679
ERRFI1	ERBB receptor feedback inhibitor 1 [Source:HGNC Symbol;Acc:HGNC:18185]	4.4357	22.4902
PLA2G4E	phospholipase A2 group IVE [Source:HGNC Symbol;Acc:HGNC:24791]	0	0.963615
NAP1L5	nucleosome assembly protein 1 like 5 [Source:HGNC Symbol;Acc:HGNC:19968]	4.91608	0.0235258
RPRM	reprimo, TP53 dependent G2 arrest mediator homolog [Source:HGNC Symbol;Acc:HGNC:24201]	6.43799	0.0123695
OSBPL5	oxysterol binding protein like 5 [Source:HGNC Symbol;Acc:HGNC:16392]	7.43352	1.08532
KCND1	potassium voltage-gated channel subfamily D member 1 [Source:HGNC Symbol;Acc:HGNC:6237]	2.68086	0.102149
TFCP2L1	transcription factor CP2 like 1 [Source:HGNC Symbol;Acc:HGNC:17925]	0.0739447	1.93485
SELENOM	selenoprotein M [Source:HGNC Symbol;Acc:HGNC:30397]	3.10457	0.114997
DDRGK1	DDRGK domain containing 1 [Source:HGNC Symbol;Acc:HGNC:16110]	8.56894	47.5676
EPHA7	EPH receptor A7 [Source:HGNC Symbol;Acc:HGNC:3390]	1.08797	0
ST6GALNAC4	ST6 N-acetylgalactosaminide alpha-2,6-sialyltransferase 4 [Source:HGNC Symbol;Acc:HGNC:17846]	16.7857	1.8003
RAB15	RAB15, member RAS oncogene family [Source:HGNC Symbol;Acc:HGNC:20150]	0.0948276	2.39906
SH2D2A	SH2 domain containing 2A [Source:HGNC Symbol;Acc:HGNC:10821]	9.61114	0.816994
AC010457.1	novel transcript	15.4816	0.11448
FAM9B	family with sequence similarity 9 member B [Source:HGNC Symbol;Acc:HGNC:18404]	1.25034	0
CT45A1	cancer/testis antigen family 45 member A1 [Source:HGNC Symbol;Acc:HGNC:33267]	6.21397	0.0207927
LINC01693	long intergenic non-protein coding RNA 1693 [Source:HGNC Symbol;Acc:HGNC:52478]	5.8184	0
MAPK13	mitogen-activated protein kinase 13 [Source:HGNC Symbol;Acc:HGNC:6875]	1.4913	9.58224
LGALS1	galectin 1 [Source:HGNC Symbol;Acc:HGNC:6561]	154.724	1.91964
XKR8	XK related 8 [Source:HGNC Symbol;Acc:HGNC:25508]	0.0902885	4.12585
STK39	serine/threonine kinase 39 [Source:HGNC Symbol;Acc:HGNC:17717]	2.7499	16.7325
WDR66	WD repeat domain 66 [Source:HGNC Symbol;Acc:HGNC:28506]	0.115377	1.51433
RALA	RAS like proto-oncogene A [Source:HGNC Symbol;Acc:HGNC:9839]	18.0676	76.662
DEF6	DEF6, guanine nucleotide exchange factor [Source:HGNC Symbol;Acc:HGNC:2760]	0.0310627	3.78129
CPED1	cadherin like and PC-esterase domain containing 1 [Source:HGNC Symbol;Acc:HGNC:26159]	1.41032	0.0248571
FBXO32	F-box protein 32 [Source:HGNC Symbol;Acc:HGNC:16731]	0.395166	3.90305
NR1H3	nuclear receptor subfamily 1 group H member 3 [Source:HGNC Symbol;Acc:HGNC:7966]	2.57445	0.235602
APOBEC3G	apolipoprotein B mRNA editing enzyme catalytic subunit 3G [Source:HGNC Symbol;Acc:HGNC:17357]	0.00328323	0.982258
CMTM7	CKLF like MARVEL transmembrane domain containing 7 [Source:HGNC Symbol;Acc:HGNC:19178]	0.0244775	2.18154
CCDC149	coiled-coil domain containing 149 [Source:HGNC Symbol;Acc:HGNC:25405]	0.0143648	0.816901
SLC16A2	solute carrier family 16 member 2 [Source:HGNC Symbol;Acc:HGNC:10923]	0.269596	4.74604
TTC22	tetratricopeptide repeat domain 22 [Source:HGNC Symbol;Acc:HGNC:26067]	0.0196938	1.50476
UPK2	uroplakin 2 [Source:HGNC Symbol;Acc:HGNC:12579]	0.0881267	6.3916
SLC5A5	solute carrier family 5 member 5 [Source:HGNC Symbol;Acc:HGNC:11040]	2.36837	0
C21orf91	chromosome 21 open reading frame 91 [Source:HGNC Symbol;Acc:HGNC:16459]	0.891894	6.30049
EHD3	EH domain containing 3 [Source:HGNC Symbol;Acc:HGNC:3244]	0.0255495	2.62918
GMPR	guanosine monophosphate reductase [Source:HGNC Symbol;Acc:HGNC:4376]	0.054347	3.55966
ZNF469	zinc finger protein 469 [Source:HGNC Symbol;Acc:HGNC:23216]	0.408266	0.00276735
FAM84A	family with sequence similarity 84 member A [Source:HGNC Symbol;Acc:HGNC:20743]	0.00309281	0.797085
ZNF334	zinc finger protein 334 [Source:HGNC Symbol;Acc:HGNC:15806]	0.0033464	0.604088
KRT10	keratin 10 [Source:HGNC Symbol;Acc:HGNC:6413]	22.7372	2.68317
XYLT1	xylosyltransferase 1 [Source:HGNC Symbol;Acc:HGNC:15516]	2.82875	0.198091
AC007191.1	TEC	11.0867	0.929549
FZD6	frizzled class receptor 6 [Source:HGNC Symbol;Acc:HGNC:4044]	1.43711	8.13147
CACNA1I	calcium voltage-gated channel subunit alpha1 I [Source:HGNC Symbol;Acc:HGNC:1396]	0	0.625412
WFDC2	WAP four-disulfide core domain 2 [Source:HGNC Symbol;Acc:HGNC:15939]	0.00658544	3.64276
GPSM1	G protein signaling modulator 1 [Source:HGNC Symbol;Acc:HGNC:17858]	9.69535	1.18348
BEND7	BEN domain containing 7 [Source:HGNC Symbol;Acc:HGNC:23514]	0.0331272	1.18504
PSTPIP2	proline-serine-threonine phosphatase interacting protein 2 [Source:HGNC Symbol;Acc:HGNC:9581]	0.423753	5.38412
PTCHD4	patched domain containing 4 [Source:HGNC Symbol;Acc:HGNC:21345]	0.0176002	1.81995
ALS2CL	ALS2 C-terminal like [Source:HGNC Symbol;Acc:HGNC:20605]	1.82803	8.0679
SYNM	synemin [Source:HGNC Symbol;Acc:HGNC:24466]	8.68906	1.43701
AC103702.2	novel transcript	5.72346	0.0725686
AL928654.3	novel transcript	18.6985	0.126864
SGCE	sarcoglycan epsilon [Source:HGNC Symbol;Acc:HGNC:10808]	6.34383	0.0897259
C4BPB	complement component 4 binding protein beta [Source:HGNC Symbol;Acc:HGNC:1328]	34.5687	0.24265
IFNL2	interferon lambda 2 [Source:HGNC Symbol;Acc:HGNC:18364]	0.15331	14.9387
CYP4V2	cytochrome P450 family 4 subfamily V member 2 [Source:HGNC Symbol;Acc:HGNC:23198]	0.0571983	1.21179
UCN2	urocortin 2 [Source:HGNC Symbol;Acc:HGNC:18414]	1.52667	19.9168
EREG	epiregulin [Source:HGNC Symbol;Acc:HGNC:3443]	12.006	0.264029
CA11	carbonic anhydrase 11 [Source:HGNC Symbol;Acc:HGNC:1370]	11.1921	0.764368
SMO	smoothened, frizzled class receptor [Source:HGNC Symbol;Acc:HGNC:11119]	0.0184774	2.28575
NEURL1	neuralized E3 ubiquitin protein ligase 1 [Source:HGNC Symbol;Acc:HGNC:7761]	3.08319	0.0646915
TBC1D30	TBC1 domain family member 30 [Source:HGNC Symbol;Acc:HGNC:29164]	2.40938	0.102435
ZNF577	zinc finger protein 577 [Source:HGNC Symbol;Acc:HGNC:28673]	0.000908615	0.535277
C11orf24	chromosome 11 open reading frame 24 [Source:HGNC Symbol;Acc:HGNC:1174]	3.15201	23.7549
GPR153	G protein-coupled receptor 153 [Source:HGNC Symbol;Acc:HGNC:23618]	5.95026	30.271
NNT	nicotinamide nucleotide transhydrogenase [Source:HGNC Symbol;Acc:HGNC:7863]	38.159	8.14879
KIAA0319	KIAA0319 [Source:HGNC Symbol;Acc:HGNC:21580]	2.54823	0.104755
RNF152	ring finger protein 152 [Source:HGNC Symbol;Acc:HGNC:26811]	0.00584257	0.770102
HMGN5	high mobility group nucleosome binding domain 5 [Source:HGNC Symbol;Acc:HGNC:8013]	9.65751	0.944212
COL15A1	collagen type XV alpha 1 chain [Source:HGNC Symbol;Acc:HGNC:2192]	1.23871	0.00687159
SLAMF9	SLAM family member 9 [Source:HGNC Symbol;Acc:HGNC:18430]	0.0209609	5.16449
MCF2L	MCF.2 cell line derived transforming sequence like [Source:HGNC Symbol;Acc:HGNC:14576]	0.818769	0.0601943
DSC3	desmocollin 3 [Source:HGNC Symbol;Acc:HGNC:3037]	0.253131	2.50565
MOCS1	molybdenum cofactor synthesis 1 [Source:HGNC Symbol;Acc:HGNC:7190]	0	0.796165
ABAT	4-aminobutyrate aminotransferase [Source:HGNC Symbol;Acc:HGNC:23]	0.0214537	0.82554
CYP24A1	cytochrome P450 family 24 subfamily A member 1 [Source:HGNC Symbol;Acc:HGNC:2602]	0.0660885	2.32213
ARSG	arylsulfatase G [Source:HGNC Symbol;Acc:HGNC:24102]	2.01517	0.0481709
RTN4RL2	reticulon 4 receptor like 2 [Source:HGNC Symbol;Acc:HGNC:23053]	6.44434	0.155219
CT45A10	cancer/testis antigen family 45 member A10 [Source:HGNC Symbol;Acc:HGNC:51263]	8.89271	0.0292434
BX322639.1	zinc finger protein 91 pseudogene [Source:NCBI gene;Acc:441666]	1.01991	0
TAP1	transporter 1, ATP binding cassette subfamily B member [Source:HGNC Symbol;Acc:HGNC:43]	19.3993	79.718
TRIM29	tripartite motif containing 29 [Source:HGNC Symbol;Acc:HGNC:17274]	5.38502	22.4139
DZIP1	DAZ interacting zinc finger protein 1 [Source:HGNC Symbol;Acc:HGNC:20908]	4.85521	0.702885
GALNT14	polypeptide N-acetylgalactosaminyltransferase 14 [Source:HGNC Symbol;Acc:HGNC:22946]	0.076132	1.89566
GPR156	G protein-coupled receptor 156 [Source:HGNC Symbol;Acc:HGNC:20844]	1.93299	0.0590284
GPRC5A	G protein-coupled receptor class C group 5 member A [Source:HGNC Symbol;Acc:HGNC:9836]	74.3239	294.26
PDE5A	phosphodiesterase 5A [Source:HGNC Symbol;Acc:HGNC:8784]	0.0591822	1.08573
SLC28A3	solute carrier family 28 member 3 [Source:HGNC Symbol;Acc:HGNC:16484]	0	1.49383
CENPF	centromere protein F [Source:HGNC Symbol;Acc:HGNC:1857]	54.0779	11.2719
CST3	cystatin C [Source:HGNC Symbol;Acc:HGNC:2475]	7.66144	35.8773
KCTD11	potassium channel tetramerization domain containing 11 [Source:HGNC Symbol;Acc:HGNC:21302]	5.46401	30.5298
IRS1	insulin receptor substrate 1 [Source:HGNC Symbol;Acc:HGNC:6125]	2.80966	0.172084
ZNF681	zinc finger protein 681 [Source:HGNC Symbol;Acc:HGNC:26457]	0	0.991026
STK33	serine/threonine kinase 33 [Source:HGNC Symbol;Acc:HGNC:14568]	0.00112025	0.632179
C2CD3	C2 calcium dependent domain containing 3 [Source:HGNC Symbol;Acc:HGNC:24564]	1.17328	5.6604
CHMP1B2P	charged multivesicular body protein 1B2, pseudogene [Source:HGNC Symbol;Acc:HGNC:49380]	1.59679	0.0101746
DUXAP8	double homeobox A pseudogene 8 [Source:HGNC Symbol;Acc:HGNC:32187]	1.39918	0.033468
HYLS1	HYLS1, centriolar and ciliogenesis associated [Source:HGNC Symbol;Acc:HGNC:26558]	0.0557102	2.42631
RNF19A	ring finger protein 19A, RBR E3 ubiquitin protein ligase [Source:HGNC Symbol;Acc:HGNC:13432]	2.71581	12.435
ALX1	ALX homeobox 1 [Source:HGNC Symbol;Acc:HGNC:1494]	5.65244	0
CACNA1G	calcium voltage-gated channel subunit alpha1 G [Source:HGNC Symbol;Acc:HGNC:1394]	0.505023	0.00193917
ASPM	abnormal spindle microtubule assembly [Source:HGNC Symbol;Acc:HGNC:19048]	35.9942	6.93349
RAB17	RAB17, member RAS oncogene family [Source:HGNC Symbol;Acc:HGNC:16523]	0.0333736	1.25637
VASH1	vasohibin 1 [Source:HGNC Symbol;Acc:HGNC:19964]	7.06534	0.738389
AR	androgen receptor [Source:HGNC Symbol;Acc:HGNC:644]	0.360526	0
RFX8	RFX family member 8, lacking RFX DNA binding domain [Source:HGNC Symbol;Acc:HGNC:37253]	0	2.26945
EVC	EvC ciliary complex subunit 1 [Source:HGNC Symbol;Acc:HGNC:3497]	1.07874	7.30205
CSF2	colony stimulating factor 2 [Source:HGNC Symbol;Acc:HGNC:2434]	0.193569	11.508
CBFA2T3	CBFA2/RUNX1 translocation partner 3 [Source:HGNC Symbol;Acc:HGNC:1537]	1.37295	0.0141697
VGLL1	vestigial like family member 1 [Source:HGNC Symbol;Acc:HGNC:20985]	0	3.56627
IRX1	iroquois homeobox 1 [Source:HGNC Symbol;Acc:HGNC:14358]	0.0320906	5.05718
CBSL	cystathionine-beta-synthase like [Source:HGNC Symbol;Acc:HGNC:51829]	1.53931	0.00823831
KANTR	KDM5C adjacent transcript [Source:HGNC Symbol;Acc:HGNC:49510]	4.06694	0.369061
SULT4A1	sulfotransferase family 4A member 1 [Source:HGNC Symbol;Acc:HGNC:14903]	1.68842	0
LYPD3	LY6/PLAUR domain containing 3 [Source:HGNC Symbol;Acc:HGNC:24880]	42.7012	6.72638
TRIB2	tribbles pseudokinase 2 [Source:HGNC Symbol;Acc:HGNC:30809]	0.583695	7.99353
ADARB1	adenosine deaminase, RNA specific B1 [Source:HGNC Symbol;Acc:HGNC:226]	6.82955	0.926815
ZNF354C	zinc finger protein 354C [Source:HGNC Symbol;Acc:HGNC:16736]	1.67862	0.00672851
LINC01139	long intergenic non-protein coding RNA 1139 [Source:HGNC Symbol;Acc:HGNC:27924]	5.33512	0
MT1E	metallothionein 1E [Source:HGNC Symbol;Acc:HGNC:7397]	1.85759	22.053
AJUBA	ajuba LIM protein [Source:HGNC Symbol;Acc:HGNC:20250]	2.8726	14.7847
SLC22A23	solute carrier family 22 member 23 [Source:HGNC Symbol;Acc:HGNC:21106]	0.0171431	0.794072
TRAF5	TNF receptor associated factor 5 [Source:HGNC Symbol;Acc:HGNC:12035]	2.19875	0.127985
IRAK3	interleukin 1 receptor associated kinase 3 [Source:HGNC Symbol;Acc:HGNC:17020]	1.98938	0.0213219
SAPCD2	suppressor APC domain containing 2 [Source:HGNC Symbol;Acc:HGNC:28055]	25.9168	4.63807
HOXC-AS3	HOXC cluster antisense RNA 3 [Source:HGNC Symbol;Acc:HGNC:43751]	2.16109	0.0128147
DAPK1	death associated protein kinase 1 [Source:HGNC Symbol;Acc:HGNC:2674]	2.32742	0.285552
BCAT1	branched chain amino acid transaminase 1 [Source:HGNC Symbol;Acc:HGNC:976]	0.109602	1.51893
KCNC4	potassium voltage-gated channel subfamily C member 4 [Source:HGNC Symbol;Acc:HGNC:6236]	2.09304	0.291227
GPX3	glutathione peroxidase 3 [Source:HGNC Symbol;Acc:HGNC:4555]	0.0316138	1.86968
RAB43	RAB43, member RAS oncogene family [Source:HGNC Symbol;Acc:HGNC:19983]	0.754146	7.00004
SMPDL3B	sphingomyelin phosphodiesterase acid like 3B [Source:HGNC Symbol;Acc:HGNC:21416]	0.201164	3.80011
AL512274.1	novel transcript	0	3.41175
TNFSF13B	TNF superfamily member 13b [Source:HGNC Symbol;Acc:HGNC:11929]	0.0661519	2.28037
NMU	neuromedin U [Source:HGNC Symbol;Acc:HGNC:7859]	0	3.27102
BNIP3	BCL2 interacting protein 3 [Source:HGNC Symbol;Acc:HGNC:1084]	9.22436	38.7807
FAM171A1	family with sequence similarity 171 member A1 [Source:HGNC Symbol;Acc:HGNC:23522]	0.136993	3.42821
NES	nestin [Source:HGNC Symbol;Acc:HGNC:7756]	5.18248	0.364044
PLA2G4D	phospholipase A2 group IVD [Source:HGNC Symbol;Acc:HGNC:30038]	0.00213407	1.00333
STAT5A	signal transducer and activator of transcription 5A [Source:HGNC Symbol;Acc:HGNC:11366]	9.73196	1.39234
SYT7	synaptotagmin 7 [Source:HGNC Symbol;Acc:HGNC:11514]	0.645779	5.1728
CKMT1B	creatine kinase, mitochondrial 1B [Source:HGNC Symbol;Acc:HGNC:1995]	0.410667	4.55928
RRAD	RRAD, Ras related glycolysis inhibitor and calcium channel regulator [Source:HGNC Symbol;Acc:HGNC:10446]	0.0458206	2.38598
NAMPT	nicotinamide phosphoribosyltransferase [Source:HGNC Symbol;Acc:HGNC:30092]	8.19595	32.3896
DNAH11	dynein axonemal heavy chain 11 [Source:HGNC Symbol;Acc:HGNC:2942]	0.0329775	0.898185
FIBCD1	fibrinogen C domain containing 1 [Source:HGNC Symbol;Acc:HGNC:25922]	3.13504	0.20973
MYO5B	myosin VB [Source:HGNC Symbol;Acc:HGNC:7603]	1.84622	8.80521
BLZF1	basic leucine zipper nuclear factor 1 [Source:HGNC Symbol;Acc:HGNC:1065]	5.97278	26.814
ZNF595	zinc finger protein 595 [Source:HGNC Symbol;Acc:HGNC:27196]	0.0181599	1.32044
ARHGAP44	Rho GTPase activating protein 44 [Source:HGNC Symbol;Acc:HGNC:29096]	0.763951	0.00521184
SEMA4A	semaphorin 4A [Source:HGNC Symbol;Acc:HGNC:10729]	0.00230091	0.565243
SERPINB4	serpin family B member 4 [Source:HGNC Symbol;Acc:HGNC:10570]	0.191427	4.37309
CES4A	carboxylesterase 4A [Source:HGNC Symbol;Acc:HGNC:26741]	0.00352721	0.649671
TLR2	toll like receptor 2 [Source:HGNC Symbol;Acc:HGNC:11848]	0.0165121	2.30118
MDFI	MyoD family inhibitor [Source:HGNC Symbol;Acc:HGNC:6967]	0.18311	3.30163
GLI2	GLI family zinc finger 2 [Source:HGNC Symbol;Acc:HGNC:4318]	1.05015	0.0163759
IRF9	interferon regulatory factor 9 [Source:HGNC Symbol;Acc:HGNC:6131]	1.27133	9.26102
CMBL	carboxymethylenebutenolidase homolog [Source:HGNC Symbol;Acc:HGNC:25090]	28.6102	5.50892
SLF1	SMC5-SMC6 complex localization factor 1 [Source:HGNC Symbol;Acc:HGNC:25408]	13.8489	2.75602
FSD1	fibronectin type III and SPRY domain containing 1 [Source:HGNC Symbol;Acc:HGNC:13745]	1.79786	0.0302351
SEMA3C	semaphorin 3C [Source:HGNC Symbol;Acc:HGNC:10725]	5.76523	22.7946
VEGFA	vascular endothelial growth factor A [Source:HGNC Symbol;Acc:HGNC:12680]	4.31197	21.7611
GNPTAB	N-acetylglucosamine-1-phosphate transferase subunits alpha and beta [Source:HGNC Symbol;Acc:HGNC:29670]	5.02634	20.1872
ATP2A3	ATPase sarcoplasmic/endoplasmic reticulum Ca2+ transporting 3 [Source:HGNC Symbol;Acc:HGNC:813]	1.40097	0.0706883
C5orf38	chromosome 5 open reading frame 38 [Source:HGNC Symbol;Acc:HGNC:24226]	0.012582	2.23329
SH3YL1	SH3 and SYLF domain containing 1 [Source:HGNC Symbol;Acc:HGNC:29546]	0.151554	1.56885
AMIGO2	adhesion molecule with Ig like domain 2 [Source:HGNC Symbol;Acc:HGNC:24073]	1.7986	8.86069
FBLN7	fibulin 7 [Source:HGNC Symbol;Acc:HGNC:26740]	1.03626	0.0132522
KRT14	keratin 14 [Source:HGNC Symbol;Acc:HGNC:6416]	0.0843067	3.97253
DAW1	dynein assembly factor with WD repeats 1 [Source:HGNC Symbol;Acc:HGNC:26383]	0.0724504	2.65008
HOXB3	homeobox B3 [Source:HGNC Symbol;Acc:HGNC:5114]	0.792442	0.0286973
RASA3	RAS p21 protein activator 3 [Source:HGNC Symbol;Acc:HGNC:20331]	17.9726	3.03547
PRKCH	protein kinase C eta [Source:HGNC Symbol;Acc:HGNC:9403]	0.066489	1.57003
JADE2	jade family PHD finger 2 [Source:HGNC Symbol;Acc:HGNC:22984]	31.4171	6.56674
KRT80	keratin 80 [Source:HGNC Symbol;Acc:HGNC:27056]	3.78289	29.7875
AC093840.1	epithelial cell adhesion molecule (EPCAM) pseudo	0.352502	24.2386
FMNL1	formin like 1 [Source:HGNC Symbol;Acc:HGNC:1212]	13.4046	2.54589
RUNX1	runt related transcription factor 1 [Source:HGNC Symbol;Acc:HGNC:10471]	1.86568	8.62717
PTPRJ	protein tyrosine phosphatase, receptor type J [Source:HGNC Symbol;Acc:HGNC:9673]	9.22056	1.34616
SYT16	synaptotagmin 16 [Source:HGNC Symbol;Acc:HGNC:23142]	0	0.335536
AP000808.1	uncharacterized LOC105369364 [Source:NCBI gene;Acc:105369364]	0	2.15037
EVC2	EvC ciliary complex subunit 2 [Source:HGNC Symbol;Acc:HGNC:19747]	0.0153669	1.64024
ZNF229	zinc finger protein 229 [Source:HGNC Symbol;Acc:HGNC:13022]	0.573346	0.00374509
SAA2-SAA4	SAA2-SAA4 readthrough [Source:HGNC Symbol;Acc:HGNC:39550]	0	11.228
TM4SF1-AS1	TM4SF1 antisense RNA 1 [Source:HGNC Symbol;Acc:HGNC:40587]	5.73205	0
KRTAP5-AS1	KRTAP5-1/KRTAP5-2 antisense RNA 1 [Source:HGNC Symbol;Acc:HGNC:27877]	0.0261969	2.03206
CAPN3	calpain 3 [Source:HGNC Symbol;Acc:HGNC:1480]	0	0.768135
PRKCI	protein kinase C iota [Source:HGNC Symbol;Acc:HGNC:9404]	21.8756	4.81195
RASEF	RAS and EF-hand domain containing [Source:HGNC Symbol;Acc:HGNC:26464]	1.61294	8.91392
PFKFB4	6-phosphofructo-2-kinase/fructose-2,6-biphosphatase 4 [Source:HGNC Symbol;Acc:HGNC:8875]	3.19667	15.9198
SUSD4	sushi domain containing 4 [Source:HGNC Symbol;Acc:HGNC:25470]	0	0.798084
RARRES3	retinoic acid receptor responder 3 [Source:HGNC Symbol;Acc:HGNC:9869]	0.307726	6.34776
PARD3B	par-3 family cell polarity regulator beta [Source:HGNC Symbol;Acc:HGNC:14446]	0.0623498	1.33769
GNG4	G protein subunit gamma 4 [Source:HGNC Symbol;Acc:HGNC:4407]	2.89307	0.17393
WIPI1	WD repeat domain, phosphoinositide interacting 1 [Source:HGNC Symbol;Acc:HGNC:25471]	8.79153	1.09328
SCN4A	sodium voltage-gated channel alpha subunit 4 [Source:HGNC Symbol;Acc:HGNC:10591]	0.968118	0.00500594
PCOLCE	procollagen C-endopeptidase enhancer [Source:HGNC Symbol;Acc:HGNC:8738]	4.27919	0.242771
SOWAHB	sosondowah ankyrin repeat domain family member B [Source:HGNC Symbol;Acc:HGNC:32958]	0.0241953	2.8705
PCDHAC2	protocadherin alpha subfamily C, 2 [Source:HGNC Symbol;Acc:HGNC:8677]	1.49678	0.00556724
ARHGAP45	Rho GTPase activating protein 45 [Source:HGNC Symbol;Acc:HGNC:17102]	5.73881	0.877066
BNC2	basonuclin 2 [Source:HGNC Symbol;Acc:HGNC:30988]	0.390036	0.0041906
KLK10	kallikrein related peptidase 10 [Source:HGNC Symbol;Acc:HGNC:6358]	0.00626454	2.06732
HAS3	hyaluronan synthase 3 [Source:HGNC Symbol;Acc:HGNC:4820]	2.70623	13.0312
MTUS2	microtubule associated scaffold protein 2 [Source:HGNC Symbol;Acc:HGNC:20595]	1.54185	0.0350871
AC116351.1	uncharacterized LOC100506688 [Source:NCBI gene;Acc:100506688]	2.62939	0.0104561
TRIM55	tripartite motif containing 55 [Source:HGNC Symbol;Acc:HGNC:14215]	0	1.44956
VGLL3	vestigial like family member 3 [Source:HGNC Symbol;Acc:HGNC:24327]	3.21907	0.402724
TDRP	testis development related protein [Source:HGNC Symbol;Acc:HGNC:26951]	0.757948	0.00500995
NIPAL2	NIPA like domain containing 2 [Source:HGNC Symbol;Acc:HGNC:25854]	0.405664	4.27338
IL15RA	interleukin 15 receptor subunit alpha [Source:HGNC Symbol;Acc:HGNC:5978]	0.601925	4.42924
EDARADD	EDAR associated death domain [Source:HGNC Symbol;Acc:HGNC:14341]	0.018038	1.18214
PDLIM1	PDZ and LIM domain 1 [Source:HGNC Symbol;Acc:HGNC:2067]	5.01789	24.47
P3H3	prolyl 3-hydroxylase 3 [Source:HGNC Symbol;Acc:HGNC:19318]	1.37086	0.0259755
TRAF1	TNF receptor associated factor 1 [Source:HGNC Symbol;Acc:HGNC:12031]	0.757388	6.46805
RIPK3	receptor interacting serine/threonine kinase 3 [Source:HGNC Symbol;Acc:HGNC:10021]	0	1.19374
ALDH1A3	aldehyde dehydrogenase 1 family member A3 [Source:HGNC Symbol;Acc:HGNC:409]	3.33638	15.0496
DHX58	DExH-box helicase 58 [Source:HGNC Symbol;Acc:HGNC:29517]	2.92166	14.3328
MAPK3	mitogen-activated protein kinase 3 [Source:HGNC Symbol;Acc:HGNC:6877]	10.6966	1.82243
RDH10	retinol dehydrogenase 10 [Source:HGNC Symbol;Acc:HGNC:19975]	1.47102	8.75035
ADGRA2	adhesion G protein-coupled receptor A2 [Source:HGNC Symbol;Acc:HGNC:17849]	0.935894	0.0106642
C2	complement C2 [Source:HGNC Symbol;Acc:HGNC:1248]	0.013345	0.96106
CD74	CD74 molecule [Source:HGNC Symbol;Acc:HGNC:1697]	0.0197271	1.19595
EPB41L4A	erythrocyte membrane protein band 4.1 like 4A [Source:HGNC Symbol;Acc:HGNC:13278]	0.0513897	1.32934
ACVR1C	activin A receptor type 1C [Source:HGNC Symbol;Acc:HGNC:18123]	0.0086379	0.778217
VSNL1	visinin like 1 [Source:HGNC Symbol;Acc:HGNC:12722]	0	1.0415
IL18	interleukin 18 [Source:HGNC Symbol;Acc:HGNC:5986]	1.64356	11.1338
AL365181.3	novel transcript, antisense to BCAN	34.5797	6.31258
C1orf115	chromosome 1 open reading frame 115 [Source:HGNC Symbol;Acc:HGNC:25873]	2.9107	0.0614488
FLYWCH2	FLYWCH family member 2 [Source:HGNC Symbol;Acc:HGNC:25178]	25.5058	4.10045
LRP1	LDL receptor related protein 1 [Source:HGNC Symbol;Acc:HGNC:6692]	12.8432	2.82032
SLCO1B3	solute carrier organic anion transporter family member 1B3 [Source:HGNC Symbol;Acc:HGNC:10961]	2.05086	11.5781
BCL6B	B cell CLL/lymphoma 6B [Source:HGNC Symbol;Acc:HGNC:1002]	1.42573	0.00393477
ZNF204P	zinc finger protein 204, pseudogene [Source:HGNC Symbol;Acc:HGNC:12995]	0.512985	7.59238
TMEM125	transmembrane protein 125 [Source:HGNC Symbol;Acc:HGNC:28275]	0	2.34448
CRIM1	cysteine rich transmembrane BMP regulator 1 [Source:HGNC Symbol;Acc:HGNC:2359]	38.9141	8.66628
UNC13A	unc-13 homolog A [Source:HGNC Symbol;Acc:HGNC:23150]	21.2285	0.146429
NAMPTP1	nicotinamide phosphoribosyltransferase pseudogene 1 [Source:HGNC Symbol;Acc:HGNC:17633]	18.6277	70.7749
ALPP	alkaline phosphatase, placental [Source:HGNC Symbol;Acc:HGNC:439]	31.7824	6.81358
IL1RL1	interleukin 1 receptor like 1 [Source:HGNC Symbol;Acc:HGNC:5998]	5.36006	0.871563
PDE10A	phosphodiesterase 10A [Source:HGNC Symbol;Acc:HGNC:8772]	1.74199	0.0930843
AC073957.3	novel transcript, antisense to GET4	0.039258	1.38151
AC083862.2	novel transcript, antisense to C7orf49	0.72989	14.1424
PIK3C2B	phosphatidylinositol-4-phosphate 3-kinase catalytic subunit type 2 beta [Source:HGNC Symbol;Acc:HGNC:8972]	7.25221	1.43407
RNF39	ring finger protein 39 [Source:HGNC Symbol;Acc:HGNC:18064]	0.650313	6.73615
RRM2B	ribonucleotide reductase regulatory TP53 inducible subunit M2B [Source:HGNC Symbol;Acc:HGNC:17296]	2.75166	11.7246
FBXO6	F-box protein 6 [Source:HGNC Symbol;Acc:HGNC:13585]	0.899067	9.13389
MRPS30	mitochondrial ribosomal protein S30 [Source:HGNC Symbol;Acc:HGNC:8769]	41.1328	9.36445
FHL1	four and a half LIM domains 1 [Source:HGNC Symbol;Acc:HGNC:3702]	4.59361	0.307519
PRICKLE2	prickle planar cell polarity protein 2 [Source:HGNC Symbol;Acc:HGNC:20340]	0.00230623	0.21594
NT5C3A	5'-nucleotidase, cytosolic IIIA [Source:HGNC Symbol;Acc:HGNC:17820]	3.86789	34.1972
NUAK1	NUAK family kinase 1 [Source:HGNC Symbol;Acc:HGNC:14311]	1.95047	9.67619
PTPN22	protein tyrosine phosphatase, non-receptor type 22 [Source:HGNC Symbol;Acc:HGNC:9652]	0.0111588	0.834014
CSMD3	CUB and Sushi multiple domains 3 [Source:HGNC Symbol;Acc:HGNC:19291]	0.00291179	0.295408
CCDC152	coiled-coil domain containing 152 [Source:HGNC Symbol;Acc:HGNC:34438]	0.0257422	1.66638
FAM89A	family with sequence similarity 89 member A [Source:HGNC Symbol;Acc:HGNC:25057]	0.038927	2.17446
IFITM3	interferon induced transmembrane protein 3 [Source:HGNC Symbol;Acc:HGNC:5414]	66.5546	297.631
PON3	paraoxonase 3 [Source:HGNC Symbol;Acc:HGNC:9206]	0.00817878	1.31806
NOX4	NADPH oxidase 4 [Source:HGNC Symbol;Acc:HGNC:7891]	0.0519188	1.25497
POLR3D	RNA polymerase III subunit D [Source:HGNC Symbol;Acc:HGNC:1080]	14.1449	2.7163
P3H2	prolyl 3-hydroxylase 2 [Source:HGNC Symbol;Acc:HGNC:19317]	17.9878	3.85576
HNF1B	HNF1 homeobox B [Source:HGNC Symbol;Acc:HGNC:11630]	2.34633	0.0261418
GABRB3	gamma-aminobutyric acid type A receptor beta3 subunit [Source:HGNC Symbol;Acc:HGNC:4083]	0.160359	0
HHEX	hematopoietically expressed homeobox [Source:HGNC Symbol;Acc:HGNC:4901]	2.05674	0.0105698
TMEM40	transmembrane protein 40 [Source:HGNC Symbol;Acc:HGNC:25620]	0.243204	3.75048
FARP1	FERM, ARH/RhoGEF and pleckstrin domain protein 1 [Source:HGNC Symbol;Acc:HGNC:3591]	2.10306	0.383151
FDPS	farnesyl diphosphate synthase [Source:HGNC Symbol;Acc:HGNC:3631]	29.2573	6.53246
PCDHB11	protocadherin beta 11 [Source:HGNC Symbol;Acc:HGNC:8682]	1.42313	0.020876
GATA5	GATA binding protein 5 [Source:HGNC Symbol;Acc:HGNC:15802]	2.61699	0
RNF213	ring finger protein 213 [Source:HGNC Symbol;Acc:HGNC:14539]	7.27897	26.4078
GPX4	glutathione peroxidase 4 [Source:HGNC Symbol;Acc:HGNC:4556]	22.2562	4.48059
DGKD	diacylglycerol kinase delta [Source:HGNC Symbol;Acc:HGNC:2851]	1.26479	5.56658
MEIOC	meiosis specific with coiled-coil domain [Source:HGNC Symbol;Acc:HGNC:26670]	0.849432	0.00699116
IL7R	interleukin 7 receptor [Source:HGNC Symbol;Acc:HGNC:6024]	3.63164	14.8967
NR2F1-AS1	NR2F1 antisense RNA 1 [Source:HGNC Symbol;Acc:HGNC:48622]	0.80388	0.0273184
PCLO	piccolo presynaptic cytomatrix protein [Source:HGNC Symbol;Acc:HGNC:13406]	0.393694	0.00873122
VASN	vasorin [Source:HGNC Symbol;Acc:HGNC:18517]	10.9298	0.650018
MAGEA6	MAGE family member A6 [Source:HGNC Symbol;Acc:HGNC:6804]	11.6408	0.831629
PTGES	prostaglandin E synthase [Source:HGNC Symbol;Acc:HGNC:9599]	88.2503	325.778
BASP1-AS1	BASP1 antisense RNA 1 [Source:HGNC Symbol;Acc:HGNC:26609]	2.35429	0
ZNF362	zinc finger protein 362 [Source:HGNC Symbol;Acc:HGNC:18079]	0.395313	4.7969
PORCN	porcupine O-acyltransferase [Source:HGNC Symbol;Acc:HGNC:17652]	1.87112	10.9779
PARVA	parvin alpha [Source:HGNC Symbol;Acc:HGNC:14652]	1.42042	7.31311
PLEKHA7	pleckstrin homology domain containing A7 [Source:HGNC Symbol;Acc:HGNC:27049]	1.51747	6.381
CYFIP2	cytoplasmic FMR1 interacting protein 2 [Source:HGNC Symbol;Acc:HGNC:13760]	0.562607	3.17845
RAB6B	RAB6B, member RAS oncogene family [Source:HGNC Symbol;Acc:HGNC:14902]	1.22205	0.0571864
ZNF711	zinc finger protein 711 [Source:HGNC Symbol;Acc:HGNC:13128]	1.66443	0.0540425
CHMP3	charged multivesicular body protein 3 [Source:HGNC Symbol;Acc:HGNC:29865]	2.59125	10.9925
CTC-338M12.4	uncharacterized LOC101928649 [Source:NCBI gene;Acc:101928649]	7.94664	0.791875
ARMCX2	armadillo repeat containing X-linked 2 [Source:HGNC Symbol;Acc:HGNC:16869]	0.292013	2.53647
SLFN5	schlafen family member 5 [Source:HGNC Symbol;Acc:HGNC:28286]	9.83503	36.2893
SQOR	sulfide quinone oxidoreductase [Source:HGNC Symbol;Acc:HGNC:20390]	6.20692	25.4747
RAB36	RAB36, member RAS oncogene family [Source:HGNC Symbol;Acc:HGNC:9775]	0.0572454	2.01213
CCL28	C-C motif chemokine ligand 28 [Source:HGNC Symbol;Acc:HGNC:17700]	0.0109923	1.00151
NFATC1	nuclear factor of activated T cells 1 [Source:HGNC Symbol;Acc:HGNC:7775]	0.440547	0.00418412
ZEB2	zinc finger E-box binding homeobox 2 [Source:HGNC Symbol;Acc:HGNC:14881]	0.351718	0.0203192
TMEM47	transmembrane protein 47 [Source:HGNC Symbol;Acc:HGNC:18515]	4.13462	0.120688
SLC22A20P	solute carrier family 22 member 20, pseudogene [Source:HGNC Symbol;Acc:HGNC:29867]	0	1.03522
TESC	tescalcin [Source:HGNC Symbol;Acc:HGNC:26065]	3.76109	0.108116
EFHD1	EF-hand domain family member D1 [Source:HGNC Symbol;Acc:HGNC:29556]	0.782332	0
ZIC2	Zic family member 2 [Source:HGNC Symbol;Acc:HGNC:12873]	8.43985	0.943707
DIRAS1	DIRAS family GTPase 1 [Source:HGNC Symbol;Acc:HGNC:19127]	2.00361	0.0271556
IFNL1	interferon lambda 1 [Source:HGNC Symbol;Acc:HGNC:18363]	1.06342	16.4053
CMTR1	cap methyltransferase 1 [Source:HGNC Symbol;Acc:HGNC:21077]	8.86924	31.992
LINC01239	long intergenic non-protein coding RNA 1239 [Source:HGNC Symbol;Acc:HGNC:49796]	3.0008	0.0386897
AC105219.3	novel transcript	6.55923	0.226019
CFB	complement factor B [Source:HGNC Symbol;Acc:HGNC:1037]	6.67096	28.6002
SPINT1-AS1	SPINT1 antisense RNA 1 [Source:HGNC Symbol;Acc:HGNC:53162]	0	2.22777
RGL3	ral guanine nucleotide dissociation stimulator like 3 [Source:HGNC Symbol;Acc:HGNC:30282]	2.07971	0.108149
SLIT2	slit guidance ligand 2 [Source:HGNC Symbol;Acc:HGNC:11086]	1.27	0.021489
KIF21B	kinesin family member 21B [Source:HGNC Symbol;Acc:HGNC:29442]	7.81366	1.11419
SH3TC2	SH3 domain and tetratricopeptide repeats 2 [Source:HGNC Symbol;Acc:HGNC:29427]	0.235484	1.90843
OR2A7	olfactory receptor family 2 subfamily A member 7 [Source:HGNC Symbol;Acc:HGNC:8234]	0.13965	3.24821
FERMT2	fermitin family member 2 [Source:HGNC Symbol;Acc:HGNC:15767]	4.48583	0.788448
CTNNB1	catenin beta 1 [Source:HGNC Symbol;Acc:HGNC:2514]	12.6624	44.3951
FGFBP1	fibroblast growth factor binding protein 1 [Source:HGNC Symbol;Acc:HGNC:19695]	17.6847	1.46278
LYN	LYN proto-oncogene, Src family tyrosine kinase [Source:HGNC Symbol;Acc:HGNC:6735]	4.20619	16.909
ADGRF4	adhesion G protein-coupled receptor F4 [Source:HGNC Symbol;Acc:HGNC:19011]	0.304412	4.22665
CRYZL2P-SEC16B	CRYZL2P-SEC16B readthrough [Source:HGNC Symbol;Acc:HGNC:53757]	0.00851152	0.912301
RNF223	ring finger protein 223 [Source:HGNC Symbol;Acc:HGNC:40020]	1.55996	14.4071
C1orf210	chromosome 1 open reading frame 210 [Source:HGNC Symbol;Acc:HGNC:28755]	0	2.66588
FAM110C	family with sequence similarity 110 member C [Source:HGNC Symbol;Acc:HGNC:33340]	1.45797	9.12391
FAM114A1	family with sequence similarity 114 member A1 [Source:HGNC Symbol;Acc:HGNC:25087]	18.2769	3.45702
KIAA1549	KIAA1549 [Source:HGNC Symbol;Acc:HGNC:22219]	14.1089	3.33179
GAS6	growth arrest specific 6 [Source:HGNC Symbol;Acc:HGNC:4168]	4.62866	16.9092
AC093297.2	novel transcript	19.1932	2.91405
DUSP2	dual specificity phosphatase 2 [Source:HGNC Symbol;Acc:HGNC:3068]	2.50603	0
SEC16B	SEC16 homolog B, endoplasmic reticulum export factor [Source:HGNC Symbol;Acc:HGNC:30301]	0	0.884504
CFH	complement factor H [Source:HGNC Symbol;Acc:HGNC:4883]	1.67991	8.33493
C4BPAP1	complement component 4 binding protein, alpha pseudogene 1 [Source:HGNC Symbol;Acc:HGNC:1326]	3.17465	0
TRIM38	tripartite motif containing 38 [Source:HGNC Symbol;Acc:HGNC:10059]	8.64914	29.8594
SYDE1	synapse defective Rho GTPase homolog 1 [Source:HGNC Symbol;Acc:HGNC:25824]	5.18906	0.372629
CNTNAP3B	contactin associated protein like 3B [Source:HGNC Symbol;Acc:HGNC:32035]	0.0199663	0.481683
PTAFR	platelet activating factor receptor [Source:HGNC Symbol;Acc:HGNC:9582]	0.0387932	1.35029
IFFO2	intermediate filament family orphan 2 [Source:HGNC Symbol;Acc:HGNC:27006]	1.08386	6.39998
FRMPD2	FERM and PDZ domain containing 2 [Source:HGNC Symbol;Acc:HGNC:28572]	0	0.423433
C5orf17	chromosome 5 open reading frame 17 (putative) [Source:HGNC Symbol;Acc:HGNC:26630]	2.48603	0
CYSRT1	cysteine rich tail 1 [Source:HGNC Symbol;Acc:HGNC:30529]	6.58101	39.2723
PRKCQ	protein kinase C theta [Source:HGNC Symbol;Acc:HGNC:9410]	0.0236446	2.11049
IL23A	interleukin 23 subunit alpha [Source:HGNC Symbol;Acc:HGNC:15488]	0.143536	4.54992
CCDC136	coiled-coil domain containing 136 [Source:HGNC Symbol;Acc:HGNC:22225]	0.00877038	0.582286
C5orf56	chromosome 5 open reading frame 56 [Source:HGNC Symbol;Acc:HGNC:33838]	0.24972	2.25963
MYO5A	myosin VA [Source:HGNC Symbol;Acc:HGNC:7602]	0.234155	1.98603
GM2A	GM2 ganglioside activator [Source:HGNC Symbol;Acc:HGNC:4367]	4.34953	18.2992
EZR	ezrin [Source:HGNC Symbol;Acc:HGNC:12691]	56.2208	208.725
AC060766.7	novel transcript	0.0244292	4.37946
MRPS30-DT	MRPS30 divergent transcript [Source:HGNC Symbol;Acc:HGNC:53420]	2.34358	0.06322
ANTXR2	ANTXR cell adhesion molecule 2 [Source:HGNC Symbol;Acc:HGNC:21732]	21.9873	5.04141
SEMA3F	semaphorin 3F [Source:HGNC Symbol;Acc:HGNC:10728]	6.4769	23.2859
SPINK6	serine peptidase inhibitor, Kazal type 6 [Source:HGNC Symbol;Acc:HGNC:29486]	9.9184	0.343367
AL355488.1	novel transcript, antisense to SLC16A4	6.28505	0.38972
C3orf14	chromosome 3 open reading frame 14 [Source:HGNC Symbol;Acc:HGNC:25024]	0.0247426	1.26497
PLXNA2	plexin A2 [Source:HGNC Symbol;Acc:HGNC:9100]	2.36197	8.5057
HCAR2	hydroxycarboxylic acid receptor 2 [Source:HGNC Symbol;Acc:HGNC:24827]	0.228545	5.51849
GJB4	gap junction protein beta 4 [Source:HGNC Symbol;Acc:HGNC:4286]	0.0503542	2.56198
AASS	aminoadipate-semialdehyde synthase [Source:HGNC Symbol;Acc:HGNC:17366]	0.0986927	1.63584
HOXC-AS2	HOXC cluster antisense RNA 2 [Source:HGNC Symbol;Acc:HGNC:43750]	5.73474	0.362843
FRMD8	FERM domain containing 8 [Source:HGNC Symbol;Acc:HGNC:25462]	5.10617	19.3478
IMPA2	inositol monophosphatase 2 [Source:HGNC Symbol;Acc:HGNC:6051]	10.8138	1.012
HOTTIP	HOXA distal transcript antisense RNA [Source:HGNC Symbol;Acc:HGNC:37461]	0.801974	0.00829334
CHDH	choline dehydrogenase [Source:HGNC Symbol;Acc:HGNC:24288]	1.62244	0.0867616
CASZ1	castor zinc finger 1 [Source:HGNC Symbol;Acc:HGNC:26002]	0.325006	2.53507
SLCO2A1	solute carrier organic anion transporter family member 2A1 [Source:HGNC Symbol;Acc:HGNC:10955]	1.14797	0.0162473
STAP2	signal transducing adaptor family member 2 [Source:HGNC Symbol;Acc:HGNC:30430]	0.955672	6.32762
ISL2	ISL LIM homeobox 2 [Source:HGNC Symbol;Acc:HGNC:18524]	2.27011	0.0309683
RRBP1	ribosome binding protein 1 [Source:HGNC Symbol;Acc:HGNC:10448]	8.77614	35.1035
AC060766.1	RAB32, member RAS oncogene family (RAB32) pseudogene	0.180207	10.8984
RAB3IL1	RAB3A interacting protein like 1 [Source:HGNC Symbol;Acc:HGNC:9780]	4.10185	0.298828
NKD2	naked cuticle homolog 2 [Source:HGNC Symbol;Acc:HGNC:17046]	2.4259	0.0744593
FUOM	fucose mutarotase [Source:HGNC Symbol;Acc:HGNC:24733]	2.34233	0.0130588
PLCE1	phospholipase C epsilon 1 [Source:HGNC Symbol;Acc:HGNC:17175]	0.472902	0.00258143
PAX6	paired box 6 [Source:HGNC Symbol;Acc:HGNC:8620]	0.124031	0.00360457
ARSI	arylsulfatase family member I [Source:HGNC Symbol;Acc:HGNC:32521]	0.0281689	1.40058
ZNF528	zinc finger protein 528 [Source:HGNC Symbol;Acc:HGNC:29384]	0.0116517	0.425978
CRIP2	cysteine rich protein 2 [Source:HGNC Symbol;Acc:HGNC:2361]	0.716256	0.00795945
ACP5	acid phosphatase 5, tartrate resistant [Source:HGNC Symbol;Acc:HGNC:124]	0.00478556	0.764518
AC137932.3	novel transcript, antisense to ANKRD11	1.7086	0.00994754
APOBEC3C	apolipoprotein B mRNA editing enzyme catalytic subunit 3C [Source:HGNC Symbol;Acc:HGNC:17353]	10.0329	36.5006
SLC6A11	solute carrier family 6 member 11 [Source:HGNC Symbol;Acc:HGNC:11044]	0.00200488	0.683257
RAB38	RAB38, member RAS oncogene family [Source:HGNC Symbol;Acc:HGNC:9776]	0.0870753	6.36978
OPTN	optineurin [Source:HGNC Symbol;Acc:HGNC:17142]	11.1744	37.9908
PARP12	poly(ADP-ribose) polymerase family member 12 [Source:HGNC Symbol;Acc:HGNC:21919]	4.67867	18.0592
TGFBR3	transforming growth factor beta receptor 3 [Source:HGNC Symbol;Acc:HGNC:11774]	1.83756	0.128561
ZFC3H1	zinc finger C3H1-type containing [Source:HGNC Symbol;Acc:HGNC:28328]	14.5571	3.58446
AMPD3	adenosine monophosphate deaminase 3 [Source:HGNC Symbol;Acc:HGNC:470]	1.57865	6.70848
NEGR1	neuronal growth regulator 1 [Source:HGNC Symbol;Acc:HGNC:17302]	1.36947	0.00684554
NRIR	negative regulator of interferon response [Source:HGNC Symbol;Acc:HGNC:51269]	0	4.51054
CAPG	capping actin protein, gelsolin like [Source:HGNC Symbol;Acc:HGNC:1474]	35.6049	3.72317
ZNF502	zinc finger protein 502 [Source:HGNC Symbol;Acc:HGNC:23718]	0.00164343	0.622502
AC060780.1	novel transcript	5.30996	0.876436
USP41	ubiquitin specific peptidase 41 [Source:HGNC Symbol;Acc:HGNC:20070]	0.461999	7.42773
PACSIN3	protein kinase C and casein kinase substrate in neurons 3 [Source:HGNC Symbol;Acc:HGNC:8572]	36.7242	8.74729
CIDEB	cell death-inducing DFFA-like effector b [Source:HGNC Symbol;Acc:HGNC:1977]	1.34178	0.0234693
AKR1C3	aldo-keto reductase family 1 member C3 [Source:HGNC Symbol;Acc:HGNC:386]	10.9421	1.93175
CEACAM1	carcinoembryonic antigen related cell adhesion molecule 1 [Source:HGNC Symbol;Acc:HGNC:1814]	0.532651	3.45484
NUP210	nucleoporin 210 [Source:HGNC Symbol;Acc:HGNC:30052]	73.4988	18.5239
GNG11	G protein subunit gamma 11 [Source:HGNC Symbol;Acc:HGNC:4403]	7.70624	0.327907
CENPV	centromere protein V [Source:HGNC Symbol;Acc:HGNC:29920]	8.89537	1.29024
IFNL3	interferon lambda 3 [Source:HGNC Symbol;Acc:HGNC:18365]	0.10591	10.4875
MOCOS	molybdenum cofactor sulfurase [Source:HGNC Symbol;Acc:HGNC:18234]	7.22836	25.0236
MUC6	mucin 6, oligomeric mucus/gel-forming [Source:HGNC Symbol;Acc:HGNC:7517]	0.0317484	0.925519
AC110597.1	novel transcript	2.17815	0.0288037
M1AP	meiosis 1 associated protein [Source:HGNC Symbol;Acc:HGNC:25183]	1.24102	0
ANKEF1	ankyrin repeat and EF-hand domain containing 1 [Source:HGNC Symbol;Acc:HGNC:15803]	1.09357	6.38237
MFAP2	microfibril associated protein 2 [Source:HGNC Symbol;Acc:HGNC:7033]	2.44379	0.0501224
ABCA13	ATP binding cassette subfamily A member 13 [Source:HGNC Symbol;Acc:HGNC:14638]	0.00118267	0.194408
ABCB6	ATP binding cassette subfamily B member 6 (Langereis blood group) [Source:HGNC Symbol;Acc:HGNC:47]	2.95329	0.303716
TLX3	T cell leukemia homeobox 3 [Source:HGNC Symbol;Acc:HGNC:13532]	4.03138	0
TDRD7	tudor domain containing 7 [Source:HGNC Symbol;Acc:HGNC:30831]	7.90003	28.1735
MAP2K3	mitogen-activated protein kinase kinase 3 [Source:HGNC Symbol;Acc:HGNC:6843]	3.45731	14.7451
MYL9	myosin light chain 9 [Source:HGNC Symbol;Acc:HGNC:15754]	6.82105	0.232912
PPARGC1A	PPARG coactivator 1 alpha [Source:HGNC Symbol;Acc:HGNC:9237]	3.03485	0.45668
PRR15	proline rich 15 [Source:HGNC Symbol;Acc:HGNC:22310]	2.69735	18.1595
ICA1L	islet cell autoantigen 1 like [Source:HGNC Symbol;Acc:HGNC:14442]	0.0215253	0.443155
MACC1	MACC1, MET transcriptional regulator [Source:HGNC Symbol;Acc:HGNC:30215]	0.0623778	5.89908
TNS1	tensin 1 [Source:HGNC Symbol;Acc:HGNC:11973]	0.691718	0.0443615
CDKN2AIPNL	CDKN2A interacting protein N-terminal like [Source:HGNC Symbol;Acc:HGNC:30545]	41.1687	7.89321
GJB2	gap junction protein beta 2 [Source:HGNC Symbol;Acc:HGNC:4284]	0.183659	2.94022
SFT2D3	SFT2 domain containing 3 [Source:HGNC Symbol;Acc:HGNC:28767]	9.29046	1.2275
KIAA0825	KIAA0825 [Source:HGNC Symbol;Acc:HGNC:28532]	0.904099	0.0195596
SLC37A1	solute carrier family 37 member 1 [Source:HGNC Symbol;Acc:HGNC:11024]	1.36726	6.65186
ULK1	unc-51 like autophagy activating kinase 1 [Source:HGNC Symbol;Acc:HGNC:12558]	19.4527	4.72495
ACTRT3	actin related protein T3 [Source:HGNC Symbol;Acc:HGNC:24022]	3.362	0.0272336
SH2D3A	SH2 domain containing 3A [Source:HGNC Symbol;Acc:HGNC:16885]	3.1181	11.964
ISYNA1	inositol-3-phosphate synthase 1 [Source:HGNC Symbol;Acc:HGNC:29821]	0.48289	3.75971
RBPMS	RNA binding protein, mRNA processing factor [Source:HGNC Symbol;Acc:HGNC:19097]	0.965659	0.0215779
ABCC4	ATP binding cassette subfamily C member 4 [Source:HGNC Symbol;Acc:HGNC:55]	7.36688	1.28162
MMP28	matrix metallopeptidase 28 [Source:HGNC Symbol;Acc:HGNC:14366]	0.548893	4.56185
SLC4A3	solute carrier family 4 member 3 [Source:HGNC Symbol;Acc:HGNC:11029]	0.015796	0.884104
LOX	lysyl oxidase [Source:HGNC Symbol;Acc:HGNC:6664]	1.86111	0.124237
ITPK1	inositol-tetrakisphosphate 1-kinase [Source:HGNC Symbol;Acc:HGNC:6177]	3.10039	11.263
PC	pyruvate carboxylase [Source:HGNC Symbol;Acc:HGNC:8636]	16.2119	4.04189
MDK	midkine [Source:HGNC Symbol;Acc:HGNC:6972]	0.453089	4.24425
NAA20	N(alpha)-acetyltransferase 20, NatB catalytic subunit [Source:HGNC Symbol;Acc:HGNC:15908]	7.51366	27.7631
ENDOD1	endonuclease domain containing 1 [Source:HGNC Symbol;Acc:HGNC:29129]	4.28585	18.1973
CELSR1	cadherin EGF LAG seven-pass G-type receptor 1 [Source:HGNC Symbol;Acc:HGNC:1850]	6.38522	1.15719
ZFP82	ZFP82 zinc finger protein [Source:HGNC Symbol;Acc:HGNC:28682]	0.67237	0.00375301
PLCXD2	phosphatidylinositol specific phospholipase C X domain containing 2 [Source:HGNC Symbol;Acc:HGNC:26462]	1.21139	5.72757
SIRPB1	signal regulatory protein beta 1 [Source:HGNC Symbol;Acc:HGNC:15928]	0.00268225	0.382531
KRT87P	keratin 87 pseudogene [Source:HGNC Symbol;Acc:HGNC:30198]	0	2.13326
CYR61	cysteine rich angiogenic inducer 61 [Source:HGNC Symbol;Acc:HGNC:2654]	23.9852	82.9412
CYP4F11	cytochrome P450 family 4 subfamily F member 11 [Source:HGNC Symbol;Acc:HGNC:13265]	0.00884849	0.762946
KIAA1614	KIAA1614 [Source:HGNC Symbol;Acc:HGNC:29327]	0.173113	1.61388
TSPYL4	TSPY like 4 [Source:HGNC Symbol;Acc:HGNC:21559]	13.2869	2.49113
NFASC	neurofascin [Source:HGNC Symbol;Acc:HGNC:29866]	0.00820211	0.202666
DNAJC12	DnaJ heat shock protein family (Hsp40) member C12 [Source:HGNC Symbol;Acc:HGNC:28908]	5.61174	0.345649
KCNS3	potassium voltage-gated channel modifier subfamily S member 3 [Source:HGNC Symbol;Acc:HGNC:6302]	0.0279488	1.50581
ZFHX4	zinc finger homeobox 4 [Source:HGNC Symbol;Acc:HGNC:30939]	0.00668169	0.28205
TGFA	transforming growth factor alpha [Source:HGNC Symbol;Acc:HGNC:11765]	6.57981	22.3857
NT5DC2	5'-nucleotidase domain containing 2 [Source:HGNC Symbol;Acc:HGNC:25717]	8.62842	1.72714
ZNF738	zinc finger protein 738 [Source:HGNC Symbol;Acc:HGNC:32469]	1.1669	0.0101997
COL4A5	collagen type IV alpha 5 chain [Source:HGNC Symbol;Acc:HGNC:2207]	10.9157	35.118
FAM198B	family with sequence similarity 198 member B [Source:HGNC Symbol;Acc:HGNC:25312]	0.0055126	0.578657
PIK3AP1	phosphoinositide-3-kinase adaptor protein 1 [Source:HGNC Symbol;Acc:HGNC:30034]	0.0263239	0.878122
APOL1	apolipoprotein L1 [Source:HGNC Symbol;Acc:HGNC:618]	0.707014	5.8307
EPHB3	EPH receptor B3 [Source:HGNC Symbol;Acc:HGNC:3394]	0	1.11068
KANK1	KN motif and ankyrin repeat domains 1 [Source:HGNC Symbol;Acc:HGNC:19309]	4.71513	0.977307
SALL4	spalt like transcription factor 4 [Source:HGNC Symbol;Acc:HGNC:15924]	2.03968	0.13771
MTSS1L	MTSS1L, I-BAR domain containing [Source:HGNC Symbol;Acc:HGNC:25094]	12.91	2.67274
OLFM2	olfactomedin 2 [Source:HGNC Symbol;Acc:HGNC:17189]	2.15946	0.0920526
TYMP	thymidine phosphorylase [Source:HGNC Symbol;Acc:HGNC:3148]	4.03526	15.2069
SLC16A14	solute carrier family 16 member 14 [Source:HGNC Symbol;Acc:HGNC:26417]	0.025251	0.952364
FNDC11	fibronectin type III domain containing 11 [Source:HGNC Symbol;Acc:HGNC:28764]	1.12984	0.0154341
NRCAM	neuronal cell adhesion molecule [Source:HGNC Symbol;Acc:HGNC:7994]	0.0468346	0.657301
SLC22A3	solute carrier family 22 member 3 [Source:HGNC Symbol;Acc:HGNC:10967]	4.25564	0.244945
C1orf21	chromosome 1 open reading frame 21 [Source:HGNC Symbol;Acc:HGNC:15494]	0.0309101	0.942192
HLA-DQB1	major histocompatibility complex, class II, DQ beta 1 [Source:HGNC Symbol;Acc:HGNC:4944]	0	0.668979
ENPP4	ectonucleotide pyrophosphatase/phosphodiesterase 4 [Source:HGNC Symbol;Acc:HGNC:3359]	0.0889681	2.14935
UGT8	UDP glycosyltransferase 8 [Source:HGNC Symbol;Acc:HGNC:12555]	1.04897	0.0188014
AUTS2	AUTS2, activator of transcription and developmental regulator [Source:HGNC Symbol;Acc:HGNC:14262]	0.0248617	0.783803
STX19	syntaxin 19 [Source:HGNC Symbol;Acc:HGNC:19300]	0	4.38417
HHIPL2	HHIP like 2 [Source:HGNC Symbol;Acc:HGNC:25842]	1.53548	0.0128087
INAVA	innate immunity activator [Source:HGNC Symbol;Acc:HGNC:25599]	1.72695	8.27824
IL22RA1	interleukin 22 receptor subunit alpha 1 [Source:HGNC Symbol;Acc:HGNC:13700]	0.852224	7.04363
ZNF718	zinc finger protein 718 [Source:HGNC Symbol;Acc:HGNC:26889]	0.00895977	0.813664
PRRG2	proline rich and Gla domain 2 [Source:HGNC Symbol;Acc:HGNC:9470]	0.12201	2.4491
SEMA7A	semaphorin 7A (John Milton Hagen blood group) [Source:HGNC Symbol;Acc:HGNC:10741]	0.322913	2.89439
ST6GALNAC5	ST6 N-acetylgalactosaminide alpha-2,6-sialyltransferase 5 [Source:HGNC Symbol;Acc:HGNC:19342]	0.00958704	0.816209
TMPRSS4	transmembrane serine protease 4 [Source:HGNC Symbol;Acc:HGNC:11878]	0.0635696	0.899427
NEK2	NIMA related kinase 2 [Source:HGNC Symbol;Acc:HGNC:7745]	24.1009	5.51757
GAA	glucosidase alpha, acid [Source:HGNC Symbol;Acc:HGNC:4065]	6.11321	21.2247
CFLAR	CASP8 and FADD like apoptosis regulator [Source:HGNC Symbol;Acc:HGNC:1876]	0.746755	7.30491
LINC00702	long intergenic non-protein coding RNA 702 [Source:HGNC Symbol;Acc:HGNC:44676]	0	0.65551
TMPRSS13	transmembrane serine protease 13 [Source:HGNC Symbol;Acc:HGNC:29808]	0	0.691573
SLC50A1	solute carrier family 50 member 1 [Source:HGNC Symbol;Acc:HGNC:30657]	8.92273	1.70183
NECTIN3	nectin cell adhesion molecule 3 [Source:HGNC Symbol;Acc:HGNC:17664]	3.88332	0.507757
TIGAR	TP53 induced glycolysis regulatory phosphatase [Source:HGNC Symbol;Acc:HGNC:1185]	1.70546	8.00218
CTSD	cathepsin D [Source:HGNC Symbol;Acc:HGNC:2529]	15.5265	48.7228
ZNF462	zinc finger protein 462 [Source:HGNC Symbol;Acc:HGNC:21684]	0.0427799	0.841457
ENO3	enolase 3 [Source:HGNC Symbol;Acc:HGNC:3354]	10.7768	2.13446
SCUBE1	signal peptide, CUB domain and EGF like domain containing 1 [Source:HGNC Symbol;Acc:HGNC:13441]	0.381541	0
HLA-H	major histocompatibility complex, class I, H (pseudogene) [Source:HGNC Symbol;Acc:HGNC:4965]	2.28086	24.3192
TRPM2	transient receptor potential cation channel subfamily M member 2 [Source:HGNC Symbol;Acc:HGNC:12339]	0.703005	0.0138154
S100P	S100 calcium binding protein P [Source:HGNC Symbol;Acc:HGNC:10504]	39.1334	7.33907
UST	uronyl 2-sulfotransferase [Source:HGNC Symbol;Acc:HGNC:17223]	0.0372072	1.66408
SRMS	src-related kinase lacking C-terminal regulatory tyrosine and N-terminal myristylation sites [Source:HGNC Symbol;Acc:HGNC:11298]	3.37655	0
ZNF280B	zinc finger protein 280B [Source:HGNC Symbol;Acc:HGNC:23022]	0.560935	0.0071625
HIST1H4I	histone cluster 1 H4 family member i [Source:HGNC Symbol;Acc:HGNC:4793]	6.76867	0.223869
ANKFY1	ankyrin repeat and FYVE domain containing 1 [Source:HGNC Symbol;Acc:HGNC:20763]	3.31577	10.8118
ZNF141	zinc finger protein 141 [Source:HGNC Symbol;Acc:HGNC:12926]	0.0218115	0.894707
SYT17	synaptotagmin 17 [Source:HGNC Symbol;Acc:HGNC:24119]	0.909205	0.0196545
ARG2	arginase 2 [Source:HGNC Symbol;Acc:HGNC:664]	3.71524	17.1808
PLCH2	phospholipase C eta 2 [Source:HGNC Symbol;Acc:HGNC:29037]	0.0332243	0.535291
CKMT1A	creatine kinase, mitochondrial 1A [Source:HGNC Symbol;Acc:HGNC:31736]	0.0483415	1.24995
PTPRA	protein tyrosine phosphatase, receptor type A [Source:HGNC Symbol;Acc:HGNC:9664]	4.42898	16.3061
MXRA5Y	matrix remodeling associated 5 Y-linked (pseudogene) [Source:HGNC Symbol;Acc:HGNC:23932]	0	0.576622
RND1	Rho family GTPase 1 [Source:HGNC Symbol;Acc:HGNC:18314]	0.163572	2.0782
ACCS	1-aminocyclopropane-1-carboxylate synthase homolog (inactive) [Source:HGNC Symbol;Acc:HGNC:23989]	0.215552	1.7722
NGEF	neuronal guanine nucleotide exchange factor [Source:HGNC Symbol;Acc:HGNC:7807]	1.85939	0.112314
SCARA3	scavenger receptor class A member 3 [Source:HGNC Symbol;Acc:HGNC:19000]	6.15571	0.744426
PSMB9	proteasome subunit beta 9 [Source:HGNC Symbol;Acc:HGNC:9546]	5.2981	21.388
TRPV6	transient receptor potential cation channel subfamily V member 6 [Source:HGNC Symbol;Acc:HGNC:14006]	0	0.250152
SIX1	SIX homeobox 1 [Source:HGNC Symbol;Acc:HGNC:10887]	0.441642	2.60455
RHOU	ras homolog family member U [Source:HGNC Symbol;Acc:HGNC:17794]	2.91577	0.179827
KDM2A	lysine demethylase 2A [Source:HGNC Symbol;Acc:HGNC:13606]	4.41908	14.5665
AP003057.1	argininosuccinate synthase 1 (ASS1) pseudogene	7.2449	0.304904
CTSS	cathepsin S [Source:HGNC Symbol;Acc:HGNC:2545]	5.2465	19.772
SYTL1	synaptotagmin like 1 [Source:HGNC Symbol;Acc:HGNC:15584]	0.0363033	1.15038
PNPT1	polyribonucleotide nucleotidyltransferase 1 [Source:HGNC Symbol;Acc:HGNC:23166]	13.72	43.5061
MEX3A	mex-3 RNA binding family member A [Source:HGNC Symbol;Acc:HGNC:33482]	3.91845	0.379057
ZNF165	zinc finger protein 165 [Source:HGNC Symbol;Acc:HGNC:12953]	1.88949	12.299
ZNF549	zinc finger protein 549 [Source:HGNC Symbol;Acc:HGNC:26632]	0.00604653	0.388335
MAFA	MAF bZIP transcription factor A [Source:HGNC Symbol;Acc:HGNC:23145]	3.34056	0.158693
LHX6	LIM homeobox 6 [Source:HGNC Symbol;Acc:HGNC:21735]	0.464906	0.00916103
NADSYN1	NAD synthetase 1 [Source:HGNC Symbol;Acc:HGNC:29832]	1.81184	6.14309
SLC47A1	solute carrier family 47 member 1 [Source:HGNC Symbol;Acc:HGNC:25588]	0.830369	0.00604141
AC055811.4	novel transcript	3.82532	22.4451
KDELR3	KDEL endoplasmic reticulum protein retention receptor 3 [Source:HGNC Symbol;Acc:HGNC:6306]	16.1471	2.65908
PTGDS	prostaglandin D2 synthase [Source:HGNC Symbol;Acc:HGNC:9592]	0.951891	0
SEC31A	SEC31 homolog A, COPII coat complex component [Source:HGNC Symbol;Acc:HGNC:17052]	11.4081	3.01937
FTL	ferritin light chain [Source:HGNC Symbol;Acc:HGNC:3999]	1056.13	282.685
ETV4	ETS variant 4 [Source:HGNC Symbol;Acc:HGNC:3493]	16.7786	4.0475
MMP13	matrix metallopeptidase 13 [Source:HGNC Symbol;Acc:HGNC:7159]	0.0317547	2.01098
IL32	interleukin 32 [Source:HGNC Symbol;Acc:HGNC:16830]	1.03246	4.13055
RORA	RAR related orphan receptor A [Source:HGNC Symbol;Acc:HGNC:10258]	0.230924	1.56408
CYP4F3	cytochrome P450 family 4 subfamily F member 3 [Source:HGNC Symbol;Acc:HGNC:2646]	0.00729421	0.469662
MKRN2OS	MKRN2 opposite strand [Source:HGNC Symbol;Acc:HGNC:40375]	0	1.72692
GOLGA8IP	golgin A8 family member I, pseudogene [Source:HGNC Symbol;Acc:HGNC:26660]	2.89658	0.0964774
C1orf226	chromosome 1 open reading frame 226 [Source:HGNC Symbol;Acc:HGNC:34351]	8.67092	1.56505
CORO2A	coronin 2A [Source:HGNC Symbol;Acc:HGNC:2255]	12.4794	2.59419
IL1R2	interleukin 1 receptor type 2 [Source:HGNC Symbol;Acc:HGNC:5994]	0.0311063	1.41269
IGFBP1	insulin like growth factor binding protein 1 [Source:HGNC Symbol;Acc:HGNC:5469]	1.65956	0.00876456
STX2	syntaxin 2 [Source:HGNC Symbol;Acc:HGNC:3403]	9.26078	1.56168
TNC	tenascin C [Source:HGNC Symbol;Acc:HGNC:5318]	0.439622	3.06071
EML2-AS1	EML2 antisense RNA 1 [Source:HGNC Symbol;Acc:HGNC:48331]	10.675	0.569139
SIPA1	signal-induced proliferation-associated 1 [Source:HGNC Symbol;Acc:HGNC:10885]	10.955	2.26286
EVA1C	eva-1 homolog C [Source:HGNC Symbol;Acc:HGNC:13239]	4.50753	0.670612
ANXA10	annexin A10 [Source:HGNC Symbol;Acc:HGNC:534]	19.5699	0.351087
RASSF4	Ras association domain family member 4 [Source:HGNC Symbol;Acc:HGNC:20793]	0.0606963	1.37068
TGM5	transglutaminase 5 [Source:HGNC Symbol;Acc:HGNC:11781]	0.00649016	1.11422
AC068533.4	novel protein	5.37481	0
VAT1	vesicle amine transport 1 [Source:HGNC Symbol;Acc:HGNC:16919]	59.9243	9.14942
LRAT	lecithin retinol acyltransferase [Source:HGNC Symbol;Acc:HGNC:6685]	0	0.371757
NXN	nucleoredoxin [Source:HGNC Symbol;Acc:HGNC:18008]	1.12319	6.57018
RRAS	RAS related [Source:HGNC Symbol;Acc:HGNC:10447]	35.7654	6.08683
NQO1	NAD(P)H quinone dehydrogenase 1 [Source:HGNC Symbol;Acc:HGNC:2874]	22.0102	5.51289
PLAC8	placenta specific 8 [Source:HGNC Symbol;Acc:HGNC:19254]	5.14516	0.538578
FGFR2	fibroblast growth factor receptor 2 [Source:HGNC Symbol;Acc:HGNC:3689]	0	0.202676
KLHL35	kelch like family member 35 [Source:HGNC Symbol;Acc:HGNC:26597]	1.97445	0.115084
ZNF347	zinc finger protein 347 [Source:HGNC Symbol;Acc:HGNC:16447]	0.00787667	0.36091
TRIM40	tripartite motif containing 40 [Source:HGNC Symbol;Acc:HGNC:18736]	0	0.960597
LNX1	ligand of numb-protein X 1 [Source:HGNC Symbol;Acc:HGNC:6657]	0.00341383	0.568633
PRKAA2	protein kinase AMP-activated catalytic subunit alpha 2 [Source:HGNC Symbol;Acc:HGNC:9377]	5.15721	0.649092
ACSS2	acyl-CoA synthetase short chain family member 2 [Source:HGNC Symbol;Acc:HGNC:15814]	15.8521	3.86382
KBTBD8	kelch repeat and BTB domain containing 8 [Source:HGNC Symbol;Acc:HGNC:30691]	0.0319564	0.926593
KRT8P3	keratin 8 pseudogene 3 [Source:HGNC Symbol;Acc:HGNC:31056]	19.5848	67.6627
MAFB	MAF bZIP transcription factor B [Source:HGNC Symbol;Acc:HGNC:6408]	0.131937	2.50647
CDK17	cyclin dependent kinase 17 [Source:HGNC Symbol;Acc:HGNC:8750]	16.6623	4.47056
MOB3A	MOB kinase activator 3A [Source:HGNC Symbol;Acc:HGNC:29802]	2.43726	10.0513
LRRC3	leucine rich repeat containing 3 [Source:HGNC Symbol;Acc:HGNC:14965]	1.54373	0.0378597
RHOBTB3	Rho related BTB domain containing 3 [Source:HGNC Symbol;Acc:HGNC:18757]	2.28095	0.313466
ALDH2	aldehyde dehydrogenase 2 family member [Source:HGNC Symbol;Acc:HGNC:404]	7.91003	1.77357
CRISPLD1	cysteine rich secretory protein LCCL domain containing 1 [Source:HGNC Symbol;Acc:HGNC:18206]	0.14484	1.98377
STEAP1	STEAP family member 1 [Source:HGNC Symbol;Acc:HGNC:11378]	0.307961	4.64553
SMAD6	SMAD family member 6 [Source:HGNC Symbol;Acc:HGNC:6772]	1.81545	0.160929
HSD17B12	hydroxysteroid 17-beta dehydrogenase 12 [Source:HGNC Symbol;Acc:HGNC:18646]	2.86454	12.3485
BIRC3	baculoviral IAP repeat containing 3 [Source:HGNC Symbol;Acc:HGNC:591]	9.93717	36.0277
TWIST1	twist family bHLH transcription factor 1 [Source:HGNC Symbol;Acc:HGNC:12428]	1.71679	0
PAOX	polyamine oxidase [Source:HGNC Symbol;Acc:HGNC:20837]	0.0615704	1.43232
HOXA11-AS	HOXA11 antisense RNA [Source:HGNC Symbol;Acc:HGNC:24957]	2.8552	0.265409
ERAP1	endoplasmic reticulum aminopeptidase 1 [Source:HGNC Symbol;Acc:HGNC:18173]	3.94192	14.2815
DMRTA1	DMRT like family A1 [Source:HGNC Symbol;Acc:HGNC:13826]	0.972969	0.00790487
SLC39A14	solute carrier family 39 member 14 [Source:HGNC Symbol;Acc:HGNC:20858]	24.2074	2.49698
BLNK	B cell linker [Source:HGNC Symbol;Acc:HGNC:14211]	0	1.00423
CHRNB1	cholinergic receptor nicotinic beta 1 subunit [Source:HGNC Symbol;Acc:HGNC:1961]	0.48375	3.02915
MARK2	microtubule affinity regulating kinase 2 [Source:HGNC Symbol;Acc:HGNC:3332]	2.32771	9.34183
IQGAP2	IQ motif containing GTPase activating protein 2 [Source:HGNC Symbol;Acc:HGNC:6111]	0.731274	0.0343952
IGFBP4	insulin like growth factor binding protein 4 [Source:HGNC Symbol;Acc:HGNC:5473]	93.5374	22.8714
DOCK8	dedicator of cytokinesis 8 [Source:HGNC Symbol;Acc:HGNC:19191]	0.0986465	0.914872
F2RL1	F2R like trypsin receptor 1 [Source:HGNC Symbol;Acc:HGNC:3538]	18.1873	3.80196
MAGED2	MAGE family member D2 [Source:HGNC Symbol;Acc:HGNC:16353]	30.8481	7.0552
ADAM23	ADAM metallopeptidase domain 23 [Source:HGNC Symbol;Acc:HGNC:202]	0.0318259	1.06598
COL6A1	collagen type VI alpha 1 chain [Source:HGNC Symbol;Acc:HGNC:2211]	16.2119	3.17215
JRKL	JRK like [Source:HGNC Symbol;Acc:HGNC:6200]	16.871	3.19906
PCDHB13	protocadherin beta 13 [Source:HGNC Symbol;Acc:HGNC:8684]	1.70414	0.0770076
ZC4H2	zinc finger C4H2-type containing [Source:HGNC Symbol;Acc:HGNC:24931]	0.437624	0.00158277
PTPRB	protein tyrosine phosphatase, receptor type B [Source:HGNC Symbol;Acc:HGNC:9665]	1.6437	6.2852
IFI16	interferon gamma inducible protein 16 [Source:HGNC Symbol;Acc:HGNC:5395]	12.8018	40.6755
SLC44A3	solute carrier family 44 member 3 [Source:HGNC Symbol;Acc:HGNC:28689]	0.199915	2.48172
TWIST2	twist family bHLH transcription factor 2 [Source:HGNC Symbol;Acc:HGNC:20670]	2.95639	0.0387641
FRMD5	FERM domain containing 5 [Source:HGNC Symbol;Acc:HGNC:28214]	0.0453522	1.03145
ANO4	anoctamin 4 [Source:HGNC Symbol;Acc:HGNC:23837]	0.783163	0.0109161
KRT8	keratin 8 [Source:HGNC Symbol;Acc:HGNC:6446]	18.9948	68.2244
DBNL	drebrin like [Source:HGNC Symbol;Acc:HGNC:2696]	3.42233	10.451
PLEKHG7	pleckstrin homology and RhoGEF domain containing G7 [Source:HGNC Symbol;Acc:HGNC:33829]	0	0.701999
TMEM173	transmembrane protein 173 [Source:HGNC Symbol;Acc:HGNC:27962]	0.846099	4.15618
NLRP3	NLR family pyrin domain containing 3 [Source:HGNC Symbol;Acc:HGNC:16400]	0.00610042	0.393809
MT4	metallothionein 4 [Source:HGNC Symbol;Acc:HGNC:18705]	15.5571	0.0618894
PARP10	poly(ADP-ribose) polymerase family member 10 [Source:HGNC Symbol;Acc:HGNC:25895]	2.55185	11.442
WNT7A	Wnt family member 7A [Source:HGNC Symbol;Acc:HGNC:12786]	0.312623	3.46435
LDHAP4	lactate dehydrogenase A pseudogene 4 [Source:HGNC Symbol;Acc:HGNC:6539]	53.9406	172.765
EHBP1L1	EH domain binding protein 1 like 1 [Source:HGNC Symbol;Acc:HGNC:30682]	16.0712	3.91315
CA2	carbonic anhydrase 2 [Source:HGNC Symbol;Acc:HGNC:1373]	0.0402893	1.767
SOX9	SRY-box 9 [Source:HGNC Symbol;Acc:HGNC:11204]	12.6769	40.4982
PRICKLE1	prickle planar cell polarity protein 1 [Source:HGNC Symbol;Acc:HGNC:17019]	0.00931222	0.254573
ITGB4	integrin subunit beta 4 [Source:HGNC Symbol;Acc:HGNC:6158]	54.5234	160.55
TCEAL3	transcription elongation factor A like 3 [Source:HGNC Symbol;Acc:HGNC:28247]	0.127804	2.00925
GALC	galactosylceramidase [Source:HGNC Symbol;Acc:HGNC:4115]	0.116643	2.23294
CGN	cingulin [Source:HGNC Symbol;Acc:HGNC:17429]	0.0261874	0.912812
MSI2	musashi RNA binding protein 2 [Source:HGNC Symbol;Acc:HGNC:18585]	8.08798	1.49777
PPM1L	protein phosphatase, Mg2+/Mn2+ dependent 1L [Source:HGNC Symbol;Acc:HGNC:16381]	0.0270543	0.433989
PFKM	phosphofructokinase, muscle [Source:HGNC Symbol;Acc:HGNC:8877]	15.5856	3.86343
ASL	argininosuccinate lyase [Source:HGNC Symbol;Acc:HGNC:746]	11.9066	2.59988
A2M	alpha-2-macroglobulin [Source:HGNC Symbol;Acc:HGNC:7]	0	0.420707
NCAM1	neural cell adhesion molecule 1 [Source:HGNC Symbol;Acc:HGNC:7656]	0.0261305	0.611387
TNFSF14	TNF superfamily member 14 [Source:HGNC Symbol;Acc:HGNC:11930]	0.246375	3.11166
HS3ST1	heparan sulfate-glucosamine 3-sulfotransferase 1 [Source:HGNC Symbol;Acc:HGNC:5194]	0.155678	1.49966
MPRIP	myosin phosphatase Rho interacting protein [Source:HGNC Symbol;Acc:HGNC:30321]	14.8227	43.4248
EHD2	EH domain containing 2 [Source:HGNC Symbol;Acc:HGNC:3243]	28.627	5.8411
PTPRM	protein tyrosine phosphatase, receptor type M [Source:HGNC Symbol;Acc:HGNC:9675]	18.7348	5.06692
MUC13	mucin 13, cell surface associated [Source:HGNC Symbol;Acc:HGNC:7511]	29.1793	7.44179
KCNH4	potassium voltage-gated channel subfamily H member 4 [Source:HGNC Symbol;Acc:HGNC:6253]	0.897645	0.00369128
MTSS1	MTSS1, I-BAR domain containing [Source:HGNC Symbol;Acc:HGNC:20443]	0.0120782	0.748691
FOXC1	forkhead box C1 [Source:HGNC Symbol;Acc:HGNC:3800]	34.5765	9.57368
SPTBN4	spectrin beta, non-erythrocytic 4 [Source:HGNC Symbol;Acc:HGNC:14896]	0.352953	0.00806088
ZBP1	Z-DNA binding protein 1 [Source:HGNC Symbol;Acc:HGNC:16176]	0	0.485537
CDKN1C	cyclin dependent kinase inhibitor 1C [Source:HGNC Symbol;Acc:HGNC:1786]	7.85627	0.0561313
DAP	death associated protein [Source:HGNC Symbol;Acc:HGNC:2672]	102.952	29.6817
CACNA2D3	calcium voltage-gated channel auxiliary subunit alpha2delta 3 [Source:HGNC Symbol;Acc:HGNC:15460]	0.605734	0.00246685
SLC29A4	solute carrier family 29 member 4 [Source:HGNC Symbol;Acc:HGNC:23097]	0.695281	0.00742543
MOB4	MOB family member 4, phocein [Source:HGNC Symbol;Acc:HGNC:17261]	1.3092	6.7837
ANO6	anoctamin 6 [Source:HGNC Symbol;Acc:HGNC:25240]	18.0092	4.90678
TMCC3	transmembrane and coiled-coil domain family 3 [Source:HGNC Symbol;Acc:HGNC:29199]	0.20819	1.64404
C1orf74	chromosome 1 open reading frame 74 [Source:HGNC Symbol;Acc:HGNC:26319]	1.96935	9.47347
SLCO4A1	solute carrier organic anion transporter family member 4A1 [Source:HGNC Symbol;Acc:HGNC:10953]	52.0583	14.6141
ZNF827	zinc finger protein 827 [Source:HGNC Symbol;Acc:HGNC:27193]	0.045538	0.756797
AL135999.1	uncharacterized LOC102724814 [Source:NCBI gene;Acc:102724814]	1.90048	11.2623
P2RX5	purinergic receptor P2X 5 [Source:HGNC Symbol;Acc:HGNC:8536]	2.95883	0.387607
ZDHHC1	zinc finger DHHC-type containing 1 [Source:HGNC Symbol;Acc:HGNC:17916]	0.117337	1.72225
JAZF1	JAZF zinc finger 1 [Source:HGNC Symbol;Acc:HGNC:28917]	4.83307	0.689026
NEXN	nexilin F-actin binding protein [Source:HGNC Symbol;Acc:HGNC:29557]	0.493257	3.19668
DBNDD1	dysbindin domain containing 1 [Source:HGNC Symbol;Acc:HGNC:28455]	2.10254	0.224953
CAVIN2	caveolae associated protein 2 [Source:HGNC Symbol;Acc:HGNC:10690]	0.935404	7.44892
TSC22D1	TSC22 domain family member 1 [Source:HGNC Symbol;Acc:HGNC:16826]	25.2379	7.22924
KRT6C	keratin 6C [Source:HGNC Symbol;Acc:HGNC:20406]	0	1.34885
RGS12	regulator of G protein signaling 12 [Source:HGNC Symbol;Acc:HGNC:9994]	0.352931	2.05237
TFPI2	tissue factor pathway inhibitor 2 [Source:HGNC Symbol;Acc:HGNC:11761]	1.32252	7.98788
SH3PXD2A-AS1	SH3PXD2A antisense RNA 1 [Source:HGNC Symbol;Acc:HGNC:45242]	0.126483	2.25915
FILIP1L	filamin A interacting protein 1 like [Source:HGNC Symbol;Acc:HGNC:24589]	0.00669611	0.277348
PTPN20	protein tyrosine phosphatase, non-receptor type 20 [Source:HGNC Symbol;Acc:HGNC:23423]	0.0139155	0.640373
AKR1C1	aldo-keto reductase family 1 member C1 [Source:HGNC Symbol;Acc:HGNC:384]	4.48638	0.832387
AC012531.1	novel transcript	4.23051	0.269076
FN1	fibronectin 1 [Source:HGNC Symbol;Acc:HGNC:3778]	3.70032	10.9047
ATF1	activating transcription factor 1 [Source:HGNC Symbol;Acc:HGNC:783]	38.8948	10.7235
SYT8	synaptotagmin 8 [Source:HGNC Symbol;Acc:HGNC:19264]	0	0.333976
RHBDL1	rhomboid like 1 [Source:HGNC Symbol;Acc:HGNC:10007]	3.02328	0.18541
CLCF1	cardiotrophin like cytokine factor 1 [Source:HGNC Symbol;Acc:HGNC:17412]	4.09112	18.5437
LMAN1	lectin, mannose binding 1 [Source:HGNC Symbol;Acc:HGNC:6631]	102.597	31.2155
ANKRD2	ankyrin repeat domain 2 [Source:HGNC Symbol;Acc:HGNC:495]	0	2.02551
LINC00526	long intergenic non-protein coding RNA 526 [Source:HGNC Symbol;Acc:HGNC:28278]	4.48436	0.252005
H1FX	H1 histone family member X [Source:HGNC Symbol;Acc:HGNC:4722]	132.599	35.4883
DDOST	dolichyl-diphosphooligosaccharide--protein glycosyltransferase non-catalytic subunit [Source:HGNC Symbol;Acc:HGNC:2728]	19.9877	59.041
TMSB4X	thymosin beta 4 X-linked [Source:HGNC Symbol;Acc:HGNC:11881]	114.261	31.3175
LPIN2	lipin 2 [Source:HGNC Symbol;Acc:HGNC:14450]	17.5641	4.81176
SNHG26	small nucleolar RNA host gene 26 [Source:HGNC Symbol;Acc:HGNC:53131]	0.469396	4.56516
DERL3	derlin 3 [Source:HGNC Symbol;Acc:HGNC:14236]	1.02195	0.0362253
TCN1	transcobalamin 1 [Source:HGNC Symbol;Acc:HGNC:11652]	0.066396	2.23507
AATK	apoptosis associated tyrosine kinase [Source:HGNC Symbol;Acc:HGNC:21]	1.19127	0.0675866
FZD2	frizzled class receptor 2 [Source:HGNC Symbol;Acc:HGNC:4040]	21.0856	3.95416
GLB1L2	galactosidase beta 1 like 2 [Source:HGNC Symbol;Acc:HGNC:25129]	0.657073	3.72928
MAML2	mastermind like transcriptional coactivator 2 [Source:HGNC Symbol;Acc:HGNC:16259]	1.05457	4.52192
SRXN1	sulfiredoxin 1 [Source:HGNC Symbol;Acc:HGNC:16132]	12.3636	41.0731
NUTM2D	NUT family member 2D [Source:HGNC Symbol;Acc:HGNC:23447]	0.0334206	0.687519
SEC14L4	SEC14 like lipid binding 4 [Source:HGNC Symbol;Acc:HGNC:20627]	1.03537	0.016436
ELFN1-AS1	ELFN1 antisense RNA 1 [Source:HGNC Symbol;Acc:HGNC:39071]	6.33195	0.360643
AC023157.1	interferon induced transmembrane protein 3 (1-8U) (IFITM3) pseudogene	0.209377	11.0343
GSTP1	glutathione S-transferase pi 1 [Source:HGNC Symbol;Acc:HGNC:4638]	47.124	200.34
CD47	CD47 molecule [Source:HGNC Symbol;Acc:HGNC:1682]	5.40858	16.0513
ALDH1L2	aldehyde dehydrogenase 1 family member L2 [Source:HGNC Symbol;Acc:HGNC:26777]	2.31344	0.030915
AC007342.5	novel transcript	0.0159996	2.0811
ETV1	ETS variant 1 [Source:HGNC Symbol;Acc:HGNC:3490]	1.66801	0.2283
VIPR2	vasoactive intestinal peptide receptor 2 [Source:HGNC Symbol;Acc:HGNC:12695]	1.0645	0.0299761
IKBKE	inhibitor of nuclear factor kappa B kinase subunit epsilon [Source:HGNC Symbol;Acc:HGNC:14552]	2.20579	10.0372
NUTM2A	NUT family member 2A [Source:HGNC Symbol;Acc:HGNC:23438]	0.0399397	1.0324
EYA1	EYA transcriptional coactivator and phosphatase 1 [Source:HGNC Symbol;Acc:HGNC:3519]	0.00147444	0.32242
HIP1	huntingtin interacting protein 1 [Source:HGNC Symbol;Acc:HGNC:4913]	7.44425	1.88395
LPAR3	lysophosphatidic acid receptor 3 [Source:HGNC Symbol;Acc:HGNC:14298]	0	0.606745
TMEM98	transmembrane protein 98 [Source:HGNC Symbol;Acc:HGNC:24529]	0.0648462	1.00568
IER2	immediate early response 2 [Source:HGNC Symbol;Acc:HGNC:28871]	5.49667	0.785714
ATRN	attractin [Source:HGNC Symbol;Acc:HGNC:885]	4.09878	13.6116
ACAT1	acetyl-CoA acetyltransferase 1 [Source:HGNC Symbol;Acc:HGNC:93]	12.2002	2.6315
AC092384.2	uncharacterized LOC101927793 [Source:NCBI gene;Acc:101927793]	1.39264	0.0349577
NDST1	N-deacetylase and N-sulfotransferase 1 [Source:HGNC Symbol;Acc:HGNC:7680]	3.75133	11.2656
IQGAP3	IQ motif containing GTPase activating protein 3 [Source:HGNC Symbol;Acc:HGNC:20669]	29.8075	8.59021
KAT14	lysine acetyltransferase 14 [Source:HGNC Symbol;Acc:HGNC:15904]	0.611279	3.51382
ABCD1	ATP binding cassette subfamily D member 1 [Source:HGNC Symbol;Acc:HGNC:61]	10.847	33.2881
SLC1A1	solute carrier family 1 member 1 [Source:HGNC Symbol;Acc:HGNC:10939]	21.1615	5.31247
SLC22A18	solute carrier family 22 member 18 [Source:HGNC Symbol;Acc:HGNC:10964]	4.78046	0.853638
TTL	tubulin tyrosine ligase [Source:HGNC Symbol;Acc:HGNC:21586]	9.66259	2.79366
MICALL1	MICAL like 1 [Source:HGNC Symbol;Acc:HGNC:29804]	4.99338	22.4213
ZFP57	ZFP57 zinc finger protein [Source:HGNC Symbol;Acc:HGNC:18791]	0.0169015	4.80549
AGPAT2	1-acylglycerol-3-phosphate O-acyltransferase 2 [Source:HGNC Symbol;Acc:HGNC:325]	30.1359	7.58916
NET1	neuroepithelial cell transforming 1 [Source:HGNC Symbol;Acc:HGNC:14592]	22.7263	66.2829
LINC01270	long intergenic non-protein coding RNA 1270 [Source:HGNC Symbol;Acc:HGNC:27658]	4.21883	0.38995
ZNF649	zinc finger protein 649 [Source:HGNC Symbol;Acc:HGNC:25741]	0.00205042	1.03816
CACNA1C	calcium voltage-gated channel subunit alpha1 C [Source:HGNC Symbol;Acc:HGNC:1390]	0.38184	0.0151356
DUOX1	dual oxidase 1 [Source:HGNC Symbol;Acc:HGNC:3062]	0	0.363684
CDKN2A	cyclin dependent kinase inhibitor 2A [Source:HGNC Symbol;Acc:HGNC:1787]	34.0952	0.224766
SCAMP4	secretory carrier membrane protein 4 [Source:HGNC Symbol;Acc:HGNC:30385]	0.967694	3.89858
TSPAN19	tetraspanin 19 [Source:HGNC Symbol;Acc:HGNC:31886]	0.75227	0
FIRRE	firre intergenic repeating RNA element [Source:HGNC Symbol;Acc:HGNC:49627]	3.31947	0.212937
CDCA2	cell division cycle associated 2 [Source:HGNC Symbol;Acc:HGNC:14623]	10.9867	2.45091
HOXA11	homeobox A11 [Source:HGNC Symbol;Acc:HGNC:5101]	9.22021	1.78161
AC114488.1	novel transcript	0.0659128	6.54845
NLRP1	NLR family pyrin domain containing 1 [Source:HGNC Symbol;Acc:HGNC:14374]	0.0888077	0.697915
CYBA	cytochrome b-245 alpha chain [Source:HGNC Symbol;Acc:HGNC:2577]	26.4438	7.38428
AP000525.1	novel transcript, sense intronic to novel transcript	6.1499	0
SDSL	serine dehydratase like [Source:HGNC Symbol;Acc:HGNC:30404]	0.475785	4.51719
EXT2	exostosin glycosyltransferase 2 [Source:HGNC Symbol;Acc:HGNC:3513]	3.07491	10.1362
BDKRB2	bradykinin receptor B2 [Source:HGNC Symbol;Acc:HGNC:1030]	0.0103275	0.667654
AMOTL1	angiomotin like 1 [Source:HGNC Symbol;Acc:HGNC:17811]	10.8071	30.6458
AC231533.2	acetyl-Coenzyme A acyltransferase 2 (mitochondrial 3-oxoacyl-Coenzyme A thiolase) (ACAA2) pseudogene	8.50932	0.477302
IPO5	importin 5 [Source:HGNC Symbol;Acc:HGNC:6402]	27.1893	7.45592
FLVCR1-DT	FLVCR1 divergent transcript [Source:HGNC Symbol;Acc:HGNC:39077]	1.90334	0.0602642
ACAA1	acetyl-CoA acyltransferase 1 [Source:HGNC Symbol;Acc:HGNC:82]	1.87214	6.5627
MCAM	melanoma cell adhesion molecule [Source:HGNC Symbol;Acc:HGNC:6934]	7.86665	1.90134
NUMBL	NUMB like, endocytic adaptor protein [Source:HGNC Symbol;Acc:HGNC:8061]	4.75901	0.676906
ESM1	endothelial cell specific molecule 1 [Source:HGNC Symbol;Acc:HGNC:3466]	0.137023	2.14327
ASS1P1	argininosuccinate synthetase 1 pseudogene 1 [Source:HGNC Symbol;Acc:HGNC:759]	4.1337	0.077796
CRIP1	cysteine rich protein 1 [Source:HGNC Symbol;Acc:HGNC:2360]	4.5056	0.210194
PRR11	proline rich 11 [Source:HGNC Symbol;Acc:HGNC:25619]	24.3324	5.27091
GRIP1	glutamate receptor interacting protein 1 [Source:HGNC Symbol;Acc:HGNC:18708]	0.00525824	0.412733
AC239868.1	novel transcript, antisense HIST2H4A	8.53963	0.658717
CDT1	chromatin licensing and DNA replication factor 1 [Source:HGNC Symbol;Acc:HGNC:24576]	45.8275	13.0337
AC060766.5	DTW domain containing 2 (DTWD2) pseudogene	0.0393468	4.41668
RUNDC3A-AS1	RUNDC3A antisense RNA 1 [Source:HGNC Symbol;Acc:HGNC:51344]	1.36708	0.0690396
PPP1R2	protein phosphatase 1 regulatory inhibitor subunit 2 [Source:HGNC Symbol;Acc:HGNC:9288]	18.343	5.13523
FGF12	fibroblast growth factor 12 [Source:HGNC Symbol;Acc:HGNC:3668]	0.459681	0.00631233
FOXP2	forkhead box P2 [Source:HGNC Symbol;Acc:HGNC:13875]	0.187992	0.00162477
IL12RB1	interleukin 12 receptor subunit beta 1 [Source:HGNC Symbol;Acc:HGNC:5971]	0	0.708085
CPM	carboxypeptidase M [Source:HGNC Symbol;Acc:HGNC:2311]	2.6759	0.0540492
KIFC3	kinesin family member C3 [Source:HGNC Symbol;Acc:HGNC:6326]	9.98015	2.92795
LGALS8	galectin 8 [Source:HGNC Symbol;Acc:HGNC:6569]	1.52266	5.56494
ADD3	adducin 3 [Source:HGNC Symbol;Acc:HGNC:245]	1.29109	7.23966
CTXN1	cortexin 1 [Source:HGNC Symbol;Acc:HGNC:31108]	5.66304	0.251005
FAM171A2	family with sequence similarity 171 member A2 [Source:HGNC Symbol;Acc:HGNC:30480]	2.99627	0.247759
BARX1	BARX homeobox 1 [Source:HGNC Symbol;Acc:HGNC:955]	5.2794	0.0849998
IFNB1	interferon beta 1 [Source:HGNC Symbol;Acc:HGNC:5434]	0.206859	6.1177
NUP160	nucleoporin 160 [Source:HGNC Symbol;Acc:HGNC:18017]	28.4013	8.68877
VTN	vitronectin [Source:HGNC Symbol;Acc:HGNC:12724]	0.08911	1.90494
GACAT2	gastric cancer associated transcript 2 [Source:HGNC Symbol;Acc:HGNC:50516]	5.18377	0.0222439
CTAGE15	CTAGE family member 15 [Source:HGNC Symbol;Acc:HGNC:37295]	0.976402	6.3728
HOXC13	homeobox C13 [Source:HGNC Symbol;Acc:HGNC:5125]	16.7414	2.75099
FAM50B	family with sequence similarity 50 member B [Source:HGNC Symbol;Acc:HGNC:18789]	1.34671	0.0225928
DOK4	docking protein 4 [Source:HGNC Symbol;Acc:HGNC:19868]	6.86711	1.5863
LINC01426	long intergenic non-protein coding RNA 1426 [Source:HGNC Symbol;Acc:HGNC:50734]	0	1.05404
LTBP2	latent transforming growth factor beta binding protein 2 [Source:HGNC Symbol;Acc:HGNC:6715]	0.355508	2.16868
AP002364.1	novel transcript	1.6622	0.038185
DTX2	deltex E3 ubiquitin ligase 2 [Source:HGNC Symbol;Acc:HGNC:15973]	2.18103	7.83578
SELENOP	selenoprotein P [Source:HGNC Symbol;Acc:HGNC:10751]	1.11277	0.0873779
PP7080	uncharacterized LOC25845 [Source:NCBI gene;Acc:25845]	17.215	3.97651
CEACAM6	carcinoembryonic antigen related cell adhesion molecule 6 [Source:HGNC Symbol;Acc:HGNC:1818]	0.0393097	1.63636
PLEKHG4	pleckstrin homology and RhoGEF domain containing G4 [Source:HGNC Symbol;Acc:HGNC:24501]	1.11058	0.138244
PADI1	peptidyl arginine deiminase 1 [Source:HGNC Symbol;Acc:HGNC:18367]	0.0027702	0.539897
ENPP1	ectonucleotide pyrophosphatase/phosphodiesterase 1 [Source:HGNC Symbol;Acc:HGNC:3356]	1.4835	0.138915
COL12A1	collagen type XII alpha 1 chain [Source:HGNC Symbol;Acc:HGNC:2188]	2.37091	7.6562
STYK1	serine/threonine/tyrosine kinase 1 [Source:HGNC Symbol;Acc:HGNC:18889]	0.303557	2.61658
FHAD1	forkhead associated phosphopeptide binding domain 1 [Source:HGNC Symbol;Acc:HGNC:29408]	0.0424205	0.475297
CCDC146	coiled-coil domain containing 146 [Source:HGNC Symbol;Acc:HGNC:29296]	0.0264688	0.707285
ABHD2	abhydrolase domain containing 2 [Source:HGNC Symbol;Acc:HGNC:18717]	9.81284	27.8164
LINC00161	long intergenic non-protein coding RNA 161 [Source:HGNC Symbol;Acc:HGNC:17138]	0.0136948	3.27281
SLC16A4	solute carrier family 16 member 4 [Source:HGNC Symbol;Acc:HGNC:10925]	0.705106	0.0270977
AL035446.1	novel transcript	11.8204	0.249498
ZNF772	zinc finger protein 772 [Source:HGNC Symbol;Acc:HGNC:33106]	0.147417	1.12479
KRT17P2	keratin 17 pseudogene 2 [Source:HGNC Symbol;Acc:HGNC:6429]	0.745078	5.18547
IRS2	insulin receptor substrate 2 [Source:HGNC Symbol;Acc:HGNC:6126]	9.14892	2.08121
CRB3	crumbs 3, cell polarity complex component [Source:HGNC Symbol;Acc:HGNC:20237]	2.19548	11.6045
NUPR1	nuclear protein 1, transcriptional regulator [Source:HGNC Symbol;Acc:HGNC:29990]	0.227273	2.34196
DNAJC21	DnaJ heat shock protein family (Hsp40) member C21 [Source:HGNC Symbol;Acc:HGNC:27030]	31.7907	9.84383
PDE3B	phosphodiesterase 3B [Source:HGNC Symbol;Acc:HGNC:8779]	0.999171	0.0580672
BDKRB1	bradykinin receptor B1 [Source:HGNC Symbol;Acc:HGNC:1029]	0.0248475	1.02786
DSCAM	DS cell adhesion molecule [Source:HGNC Symbol;Acc:HGNC:3039]	0	0.389005
DLG4	discs large MAGUK scaffold protein 4 [Source:HGNC Symbol;Acc:HGNC:2903]	3.74561	0.590906
SLC6A17	solute carrier family 6 member 17 [Source:HGNC Symbol;Acc:HGNC:31399]	0.550826	0
C5orf63	chromosome 5 open reading frame 63 [Source:HGNC Symbol;Acc:HGNC:40051]	0.51361	0.00670464
DUXAP9	double homeobox A pseudogene 9 [Source:HGNC Symbol;Acc:HGNC:32188]	0.961478	0.0357859
AGR2	anterior gradient 2, protein disulphide isomerase family member [Source:HGNC Symbol;Acc:HGNC:328]	0.0101721	1.07976
NFE2L3	nuclear factor, erythroid 2 like 3 [Source:HGNC Symbol;Acc:HGNC:7783]	2.21408	8.95257
TAF7	TATA-box binding protein associated factor 7 [Source:HGNC Symbol;Acc:HGNC:11541]	65.878	19.8688
RHOD	ras homolog family member D [Source:HGNC Symbol;Acc:HGNC:670]	17.169	55.3829
PDE2A	phosphodiesterase 2A [Source:HGNC Symbol;Acc:HGNC:8777]	0.816247	0.0512462
ACOT11	acyl-CoA thioesterase 11 [Source:HGNC Symbol;Acc:HGNC:18156]	0.177363	1.61766
ASMTL	acetylserotonin O-methyltransferase like [Source:HGNC Symbol;Acc:HGNC:751]	14.4115	3.03015
USP43	ubiquitin specific peptidase 43 [Source:HGNC Symbol;Acc:HGNC:20072]	0.517587	2.65075
BHLHE41	basic helix-loop-helix family member e41 [Source:HGNC Symbol;Acc:HGNC:16617]	0.0970408	1.62108
GLRB	glycine receptor beta [Source:HGNC Symbol;Acc:HGNC:4329]	0.068567	1.14041
TLL2	tolloid like 2 [Source:HGNC Symbol;Acc:HGNC:11844]	0.0193616	0.600079
PDE4A	phosphodiesterase 4A [Source:HGNC Symbol;Acc:HGNC:8780]	4.78963	0.74427
AKT3	AKT serine/threonine kinase 3 [Source:HGNC Symbol;Acc:HGNC:393]	5.85707	0.601927
KHNYN	KH and NYN domain containing [Source:HGNC Symbol;Acc:HGNC:20166]	4.45176	13.2798
EPHB2	EPH receptor B2 [Source:HGNC Symbol;Acc:HGNC:3393]	0.433519	2.13815
DLG2	discs large MAGUK scaffold protein 2 [Source:HGNC Symbol;Acc:HGNC:2901]	0.585251	0.0554371
BTG2	BTG anti-proliferation factor 2 [Source:HGNC Symbol;Acc:HGNC:1131]	2.99691	12.6436
BIN1	bridging integrator 1 [Source:HGNC Symbol;Acc:HGNC:1052]	12.8955	3.71346
HMX3	H6 family homeobox 3 [Source:HGNC Symbol;Acc:HGNC:5019]	3.2708	0.0155119
ASPHD2	aspartate beta-hydroxylase domain containing 2 [Source:HGNC Symbol;Acc:HGNC:30437]	0.0410868	1.42163
BACE1	beta-secretase 1 [Source:HGNC Symbol;Acc:HGNC:933]	1.14073	4.19573
NOP56	NOP56 ribonucleoprotein [Source:HGNC Symbol;Acc:HGNC:15911]	3.88746	11.1853
ACADSB	acyl-CoA dehydrogenase short/branched chain [Source:HGNC Symbol;Acc:HGNC:91]	0.647546	4.31834
SLC16A6	solute carrier family 16 member 6 [Source:HGNC Symbol;Acc:HGNC:10927]	48.3182	0.290318
ID1	inhibitor of DNA binding 1, HLH protein [Source:HGNC Symbol;Acc:HGNC:5360]	38.2467	108.705
CCL5	C-C motif chemokine ligand 5 [Source:HGNC Symbol;Acc:HGNC:10632]	20.2662	60.0529
FAXC	failed axon connections homolog [Source:HGNC Symbol;Acc:HGNC:20742]	0.0553341	0.704999
JAG1	jagged 1 [Source:HGNC Symbol;Acc:HGNC:6188]	1.13032	4.55135
MTCO1P12	MT-CO1 pseudogene 12 [Source:HGNC Symbol;Acc:HGNC:52014]	1027.64	295.646
AC008124.1	novel transcript	2.60917	0.391291
AC005831.1	TEC	0.0229549	2.17506
SOCS5	suppressor of cytokine signaling 5 [Source:HGNC Symbol;Acc:HGNC:16852]	8.94657	2.28334
BTG1	BTG anti-proliferation factor 1 [Source:HGNC Symbol;Acc:HGNC:1130]	16.9577	56.5061
E2F1	E2F transcription factor 1 [Source:HGNC Symbol;Acc:HGNC:3113]	41.6389	11.6495
HOMER2	homer scaffold protein 2 [Source:HGNC Symbol;Acc:HGNC:17513]	1.51886	0.246013
RSPH3	radial spoke head 3 homolog [Source:HGNC Symbol;Acc:HGNC:21054]	1.3078	5.12848
CAPN12	calpain 12 [Source:HGNC Symbol;Acc:HGNC:13249]	0.569256	0.0236891
AL354766.2	novel transcript	0	7.90366
EML5	echinoderm microtubule associated protein like 5 [Source:HGNC Symbol;Acc:HGNC:18197]	0.011721	0.293537
EPHA4	EPH receptor A4 [Source:HGNC Symbol;Acc:HGNC:3388]	0	0.221747
TYRO3	TYRO3 protein tyrosine kinase [Source:HGNC Symbol;Acc:HGNC:12446]	3.84498	0.894055
SMIM10L2A	small integral membrane protein 10 like 2A [Source:HGNC Symbol;Acc:HGNC:34499]	0.0152019	0.773039
PLCL1	phospholipase C like 1 (inactive) [Source:HGNC Symbol;Acc:HGNC:9063]	0.00357706	0.291558
PPFIA3	PTPRF interacting protein alpha 3 [Source:HGNC Symbol;Acc:HGNC:9247]	1.88734	0.21736
RBM11	RNA binding motif protein 11 [Source:HGNC Symbol;Acc:HGNC:9897]	0	0.755006
BUB1	BUB1 mitotic checkpoint serine/threonine kinase [Source:HGNC Symbol;Acc:HGNC:1148]	31.8799	9.77814
THSD1	thrombospondin type 1 domain containing 1 [Source:HGNC Symbol;Acc:HGNC:17754]	0.456	3.19091
SPAG1	sperm associated antigen 1 [Source:HGNC Symbol;Acc:HGNC:11212]	1.21378	6.15035
HIST2H2BE	histone cluster 2 H2B family member e [Source:HGNC Symbol;Acc:HGNC:4760]	36.0637	9.32977
QPCTL	glutaminyl-peptide cyclotransferase like [Source:HGNC Symbol;Acc:HGNC:25952]	12.7891	2.54648
MTCL1	microtubule crosslinking factor 1 [Source:HGNC Symbol;Acc:HGNC:29121]	5.0578	1.33056
PHYHIPL	phytanoyl-CoA 2-hydroxylase interacting protein like [Source:HGNC Symbol;Acc:HGNC:29378]	0	0.579745
BCL11A	B cell CLL/lymphoma 11A [Source:HGNC Symbol;Acc:HGNC:13221]	0	0.169292
ASAP3	ArfGAP with SH3 domain, ankyrin repeat and PH domain 3 [Source:HGNC Symbol;Acc:HGNC:14987]	0.942787	0.0498494
SH3TC2-DT	SH3TC2 divergent transcript [Source:HGNC Symbol;Acc:HGNC:52905]	0.0699105	1.14575
RP1L1	RP1 like 1 [Source:HGNC Symbol;Acc:HGNC:15946]	0.00438627	0.400869
HORMAD1	HORMA domain containing 1 [Source:HGNC Symbol;Acc:HGNC:25245]	2.6494	0.263522
SFXN3	sideroflexin 3 [Source:HGNC Symbol;Acc:HGNC:16087]	8.52826	2.02586
NR4A2	nuclear receptor subfamily 4 group A member 2 [Source:HGNC Symbol;Acc:HGNC:7981]	2.39577	9.8009
ISM1	isthmin 1 [Source:HGNC Symbol;Acc:HGNC:16213]	0.0287036	1.75897
AC027307.2	novel transcript, antisense to APC2	27.1303	3.54236
B4GALT6	beta-1,4-galactosyltransferase 6 [Source:HGNC Symbol;Acc:HGNC:929]	0.302721	1.87754
IL1RAP	interleukin 1 receptor accessory protein [Source:HGNC Symbol;Acc:HGNC:5995]	0.307128	1.57632
TTC30B	tetratricopeptide repeat domain 30B [Source:HGNC Symbol;Acc:HGNC:26425]	0.280606	2.51115
TUSC3	tumor suppressor candidate 3 [Source:HGNC Symbol;Acc:HGNC:30242]	22.7146	0.161465
AP001148.1	novel transcript	1.81419	0.0251618
SCPEP1	serine carboxypeptidase 1 [Source:HGNC Symbol;Acc:HGNC:29507]	1.90637	6.85337
CENPL	centromere protein L [Source:HGNC Symbol;Acc:HGNC:17879]	7.27599	1.58845
SARM1	sterile alpha and TIR motif containing 1 [Source:HGNC Symbol;Acc:HGNC:17074]	0.851295	0.0420032
HS6ST3	heparan sulfate 6-O-sulfotransferase 3 [Source:HGNC Symbol;Acc:HGNC:19134]	0.673809	0.0655202
NWD1	NACHT and WD repeat domain containing 1 [Source:HGNC Symbol;Acc:HGNC:27619]	0.0189219	0.356616
MYORG	myogenesis regulating glycosidase (putative) [Source:HGNC Symbol;Acc:HGNC:19918]	1.40566	5.84013
PKD1L1	polycystin 1 like 1, transient receptor potential channel interacting [Source:HGNC Symbol;Acc:HGNC:18053]	0.00737036	0.401007
ITGBL1	integrin subunit beta like 1 [Source:HGNC Symbol;Acc:HGNC:6164]	0.01924	0.485435
MLXIPL	MLX interacting protein like [Source:HGNC Symbol;Acc:HGNC:12744]	0.755529	0.0333738
BAHCC1	BAH domain and coiled-coil containing 1 [Source:HGNC Symbol;Acc:HGNC:29279]	3.78181	0.710627
LHX4	LIM homeobox 4 [Source:HGNC Symbol;Acc:HGNC:21734]	3.02959	0.445037
AC022034.1	novel transcript	0	1.43594
HKDC1	hexokinase domain containing 1 [Source:HGNC Symbol;Acc:HGNC:23302]	2.11287	0.161552
PRORSD1P	prolyl-tRNA synthetase associated domain containing 1, pseudogene [Source:HGNC Symbol;Acc:HGNC:34379]	3.38456	0.318099
WNT9A	Wnt family member 9A [Source:HGNC Symbol;Acc:HGNC:12778]	1.257	6.34083
SLC2A4RG	SLC2A4 regulator [Source:HGNC Symbol;Acc:HGNC:15930]	13.9868	3.06233
SPRY4	sprouty RTK signaling antagonist 4 [Source:HGNC Symbol;Acc:HGNC:15533]	4.90124	1.06892
STARD10	StAR related lipid transfer domain containing 10 [Source:HGNC Symbol;Acc:HGNC:10666]	0.631666	3.37064
DNAH14	dynein axonemal heavy chain 14 [Source:HGNC Symbol;Acc:HGNC:2945]	1.6356	0.319137
UPP1	uridine phosphorylase 1 [Source:HGNC Symbol;Acc:HGNC:12576]	3.76368	12.2026
ANKRD6	ankyrin repeat domain 6 [Source:HGNC Symbol;Acc:HGNC:17280]	0.00349823	0.217498
ZNF467	zinc finger protein 467 [Source:HGNC Symbol;Acc:HGNC:23154]	1.76969	0.0608742
RRM2	ribonucleotide reductase regulatory subunit M2 [Source:HGNC Symbol;Acc:HGNC:10452]	7.55687	23.5246
HIST1H3G	histone cluster 1 H3 family member g [Source:HGNC Symbol;Acc:HGNC:4772]	4.46251	0.396706
ZSWIM5	zinc finger SWIM-type containing 5 [Source:HGNC Symbol;Acc:HGNC:29299]	3.44894	0.491719
PVR	poliovirus receptor [Source:HGNC Symbol;Acc:HGNC:9705]	6.75169	21.6802
LEF1	lymphoid enhancer binding factor 1 [Source:HGNC Symbol;Acc:HGNC:6551]	0.246511	0
ULBP2	UL16 binding protein 2 [Source:HGNC Symbol;Acc:HGNC:14894]	3.17564	16.5346
EXT1	exostosin glycosyltransferase 1 [Source:HGNC Symbol;Acc:HGNC:3512]	5.8771	16.5838
TRIM8	tripartite motif containing 8 [Source:HGNC Symbol;Acc:HGNC:15579]	10.9431	31.3149
ZC3H12C	zinc finger CCCH-type containing 12C [Source:HGNC Symbol;Acc:HGNC:29362]	1.74271	5.23286
HAGHL	hydroxyacylglutathione hydrolase like [Source:HGNC Symbol;Acc:HGNC:14177]	1.51814	0.170678
EML2	echinoderm microtubule associated protein like 2 [Source:HGNC Symbol;Acc:HGNC:18035]	10.5841	3.18952
EFNA1	ephrin A1 [Source:HGNC Symbol;Acc:HGNC:3221]	12.14	41.7156
FAM117A	family with sequence similarity 117 member A [Source:HGNC Symbol;Acc:HGNC:24179]	0.101811	1.12074
API5	apoptosis inhibitor 5 [Source:HGNC Symbol;Acc:HGNC:594]	2.89995	9.39438
AC004988.1	novel transcript	0	2.00274
GPR176	G protein-coupled receptor 176 [Source:HGNC Symbol;Acc:HGNC:32370]	1.86041	7.39026
TNIP1	TNFAIP3 interacting protein 1 [Source:HGNC Symbol;Acc:HGNC:16903]	16.4858	44.9947
KCNH5	potassium voltage-gated channel subfamily H member 5 [Source:HGNC Symbol;Acc:HGNC:6254]	0.289216	0
TNFRSF14	TNF receptor superfamily member 14 [Source:HGNC Symbol;Acc:HGNC:11912]	0.168742	1.15642
SERPINB13	serpin family B member 13 [Source:HGNC Symbol;Acc:HGNC:8944]	0	0.410153
DCLK2	doublecortin like kinase 2 [Source:HGNC Symbol;Acc:HGNC:19002]	1.03123	0.0518823
HIST1H2BK	histone cluster 1 H2B family member k [Source:HGNC Symbol;Acc:HGNC:13954]	208.959	55.8242
PDHA1	pyruvate dehydrogenase E1 alpha 1 subunit [Source:HGNC Symbol;Acc:HGNC:8806]	29.1614	9.23754
NPTXR	neuronal pentraxin receptor [Source:HGNC Symbol;Acc:HGNC:7954]	4.28866	0.603023
TSPAN33	tetraspanin 33 [Source:HGNC Symbol;Acc:HGNC:28743]	0.254724	2.32288
MARVELD2	MARVEL domain containing 2 [Source:HGNC Symbol;Acc:HGNC:26401]	0.619277	3.14149
RAET1G	retinoic acid early transcript 1G [Source:HGNC Symbol;Acc:HGNC:16795]	0.32689	3.49241
FUZ	fuzzy planar cell polarity protein [Source:HGNC Symbol;Acc:HGNC:26219]	0.0374329	0.626244
ASPHD1	aspartate beta-hydroxylase domain containing 1 [Source:HGNC Symbol;Acc:HGNC:27380]	3.77997	0.478947
TAF9B	TATA-box binding protein associated factor 9b [Source:HGNC Symbol;Acc:HGNC:17306]	14.0164	2.80789
RIPOR1	RHO family interacting cell polarization regulator 1 [Source:HGNC Symbol;Acc:HGNC:25836]	9.61557	2.75508
STK35	serine/threonine kinase 35 [Source:HGNC Symbol;Acc:HGNC:16254]	4.01381	12.2966
HLA-DRB1	major histocompatibility complex, class II, DR beta 1 [Source:HGNC Symbol;Acc:HGNC:4948]	0.0240912	2.73338
NAGA	alpha-N-acetylgalactosaminidase [Source:HGNC Symbol;Acc:HGNC:7631]	19.7027	5.20785
TEK	TEK receptor tyrosine kinase [Source:HGNC Symbol;Acc:HGNC:11724]	0	0.371902
CLMN	calmin [Source:HGNC Symbol;Acc:HGNC:19972]	0.0560761	0.542791
CANT1	calcium activated nucleotidase 1 [Source:HGNC Symbol;Acc:HGNC:19721]	4.1432	12.3637
SERPINE1	serpin family E member 1 [Source:HGNC Symbol;Acc:HGNC:8583]	36.5076	99.9751
CXorf57	chromosome X open reading frame 57 [Source:HGNC Symbol;Acc:HGNC:25486]	0.173778	1.4359
KRT222	keratin 222 [Source:HGNC Symbol;Acc:HGNC:28695]	0.00768864	0.636128
ZXDB	zinc finger X-linked duplicated B [Source:HGNC Symbol;Acc:HGNC:13199]	11.0068	2.7946
CEP170	centrosomal protein 170 [Source:HGNC Symbol;Acc:HGNC:28920]	3.69984	0.913482
ZNF790	zinc finger protein 790 [Source:HGNC Symbol;Acc:HGNC:33114]	0.0141604	0.566209
TBKBP1	TBK1 binding protein 1 [Source:HGNC Symbol;Acc:HGNC:30140]	7.2857	1.62143
TMPRSS11E	transmembrane serine protease 11E [Source:HGNC Symbol;Acc:HGNC:24465]	0	1.45473
SLC31A2	solute carrier family 31 member 2 [Source:HGNC Symbol;Acc:HGNC:11017]	1.47751	7.8476
EI24	EI24, autophagy associated transmembrane protein [Source:HGNC Symbol;Acc:HGNC:13276]	9.74525	27.1478
C19orf66	chromosome 19 open reading frame 66 [Source:HGNC Symbol;Acc:HGNC:25649]	1.67576	8.64438
TM7SF3	transmembrane 7 superfamily member 3 [Source:HGNC Symbol;Acc:HGNC:23049]	6.31206	20.2421
BORCS7	BLOC-1 related complex subunit 7 [Source:HGNC Symbol;Acc:HGNC:23516]	0.921527	5.55891
LINC01224	long intergenic non-protein coding RNA 1224 [Source:HGNC Symbol;Acc:HGNC:49676]	0	0.444522
ODF2	outer dense fiber of sperm tails 2 [Source:HGNC Symbol;Acc:HGNC:8114]	13.7418	4.03401
TTC33	tetratricopeptide repeat domain 33 [Source:HGNC Symbol;Acc:HGNC:29959]	5.45709	1.28005
ATP8B2	ATPase phospholipid transporting 8B2 [Source:HGNC Symbol;Acc:HGNC:13534]	2.73664	0.220395
ERAP2	endoplasmic reticulum aminopeptidase 2 [Source:HGNC Symbol;Acc:HGNC:29499]	0.541393	4.06318
RYR2	ryanodine receptor 2 [Source:HGNC Symbol;Acc:HGNC:10484]	4.21334	1.03998
AC013652.1	novel transcript	0.0137953	0.916548
RGS17	regulator of G protein signaling 17 [Source:HGNC Symbol;Acc:HGNC:14088]	0.375549	0
CDKN2C	cyclin dependent kinase inhibitor 2C [Source:HGNC Symbol;Acc:HGNC:1789]	8.0296	1.73011
GLIS1	GLIS family zinc finger 1 [Source:HGNC Symbol;Acc:HGNC:29525]	1.00846	0
FAM214A	family with sequence similarity 214 member A [Source:HGNC Symbol;Acc:HGNC:25609]	1.06769	4.14861
MT-TR	mitochondrially encoded tRNA arginine [Source:HGNC Symbol;Acc:HGNC:7496]	15.0814	137.55
PCNA	proliferating cell nuclear antigen [Source:HGNC Symbol;Acc:HGNC:8729]	50.5225	143.344
SH3KBP1	SH3 domain containing kinase binding protein 1 [Source:HGNC Symbol;Acc:HGNC:13867]	3.46167	11.7055
AC240565.2	novel transcript	4.45562	0.249903
CHD3	chromodomain helicase DNA binding protein 3 [Source:HGNC Symbol;Acc:HGNC:1918]	16.7608	5.32522
RAB26	RAB26, member RAS oncogene family [Source:HGNC Symbol;Acc:HGNC:14259]	1.72374	0.127133
AC023283.1	-	0.115877	1.35832
UCK2	uridine-cytidine kinase 2 [Source:HGNC Symbol;Acc:HGNC:12562]	23.3627	7.27781
KCTD9	potassium channel tetramerization domain containing 9 [Source:HGNC Symbol;Acc:HGNC:22401]	16.1113	4.42272
LRP3	LDL receptor related protein 3 [Source:HGNC Symbol;Acc:HGNC:6695]	0.681384	0.00677126
SLC12A8	solute carrier family 12 member 8 [Source:HGNC Symbol;Acc:HGNC:15595]	0.0292999	0.448924
KRCC1	lysine rich coiled-coil 1 [Source:HGNC Symbol;Acc:HGNC:28039]	2.31152	12.1646
AL590560.1	uncharacterized LOC107985216 [Source:NCBI gene;Acc:107985216]	6.08126	0.100116
PTHLH	parathyroid hormone like hormone [Source:HGNC Symbol;Acc:HGNC:9607]	0.615802	3.43323
DBI	diazepam binding inhibitor, acyl-CoA binding protein [Source:HGNC Symbol;Acc:HGNC:2690]	40.1078	12.1273
AC012651.1	novel transcript	0.0638019	1.69021
AP001972.5	TEC	2.84146	0.0733211
HCAR3	hydroxycarboxylic acid receptor 3 [Source:HGNC Symbol;Acc:HGNC:16824]	0.128905	2.66759
CASC10	cancer susceptibility 10 [Source:HGNC Symbol;Acc:HGNC:31448]	2.0449	0.174327
XPO7	exportin 7 [Source:HGNC Symbol;Acc:HGNC:14108]	25.8883	7.60123
HIST1H2BN	histone cluster 1 H2B family member n [Source:HGNC Symbol;Acc:HGNC:4749]	2.18971	0.182195
AC005332.4	novel transcript	3.61446	0.252155
CACNG6	calcium voltage-gated channel auxiliary subunit gamma 6 [Source:HGNC Symbol;Acc:HGNC:13625]	1.17346	0
COL27A1	collagen type XXVII alpha 1 chain [Source:HGNC Symbol;Acc:HGNC:22986]	0.455893	2.04336
EBI3	Epstein-Barr virus induced 3 [Source:HGNC Symbol;Acc:HGNC:3129]	4.96638	0.369499
RN7SL541P	RNA, 7SL, cytoplasmic 541, pseudogene [Source:HGNC Symbol;Acc:HGNC:46557]	11.6901	0
HLA-C	major histocompatibility complex, class I, C [Source:HGNC Symbol;Acc:HGNC:4933]	13.6863	103.073
IKZF2	IKAROS family zinc finger 2 [Source:HGNC Symbol;Acc:HGNC:13177]	0.141226	1.30905
BMP2	bone morphogenetic protein 2 [Source:HGNC Symbol;Acc:HGNC:1069]	2.06043	9.25174
AL390038.1	novel transcript	2.01047	0.0443952
CCDC151	coiled-coil domain containing 151 [Source:HGNC Symbol;Acc:HGNC:28303]	1.04454	0
CNTNAP1	contactin associated protein 1 [Source:HGNC Symbol;Acc:HGNC:8011]	4.68344	0.834833
HDX	highly divergent homeobox [Source:HGNC Symbol;Acc:HGNC:26411]	0.323822	0.00256738
DOCK3	dedicator of cytokinesis 3 [Source:HGNC Symbol;Acc:HGNC:2989]	0.0281724	0.573696
TP53	tumor protein p53 [Source:HGNC Symbol;Acc:HGNC:11998]	2.06655	7.68747
PRRG4	proline rich and Gla domain 4 [Source:HGNC Symbol;Acc:HGNC:30799]	2.9962	10.6286
UGGT1	UDP-glucose glycoprotein glucosyltransferase 1 [Source:HGNC Symbol;Acc:HGNC:15663]	38.1826	12.4846
MIR222HG	MIR222 host gene [Source:HGNC Symbol;Acc:HGNC:49555]	1.24093	6.86148
SMOC2	SPARC related modular calcium binding 2 [Source:HGNC Symbol;Acc:HGNC:20323]	0	0.463171
CASP7	caspase 7 [Source:HGNC Symbol;Acc:HGNC:1508]	1.95325	14.2051
TNS3	tensin 3 [Source:HGNC Symbol;Acc:HGNC:21616]	5.07065	13.8413
GUCY2EP	guanylate cyclase 2E, pseudogene [Source:HGNC Symbol;Acc:HGNC:4690]	1.5913	0.0178623
BST2	bone marrow stromal cell antigen 2 [Source:HGNC Symbol;Acc:HGNC:1119]	168.992	440.593
ARRB1	arrestin beta 1 [Source:HGNC Symbol;Acc:HGNC:711]	1.28906	0.108488
GTF2IP13	general transcription factor IIi pseudogene 13 [Source:HGNC Symbol;Acc:HGNC:51725]	0.599931	2.97964
LURAP1L	leucine rich adaptor protein 1 like [Source:HGNC Symbol;Acc:HGNC:31452]	5.16069	0.511454
PCGF5	polycomb group ring finger 5 [Source:HGNC Symbol;Acc:HGNC:28264]	2.67419	7.78205
KCNG1	potassium voltage-gated channel modifier subfamily G member 1 [Source:HGNC Symbol;Acc:HGNC:6248]	0.249798	1.61862
LINC00491	long intergenic non-protein coding RNA 491 [Source:HGNC Symbol;Acc:HGNC:43428]	0.014449	1.22746
RASSF6	Ras association domain family member 6 [Source:HGNC Symbol;Acc:HGNC:20796]	0.215399	1.53832
PSMF1	proteasome inhibitor subunit 1 [Source:HGNC Symbol;Acc:HGNC:9571]	1.71798	7.07943
TNS2	tensin 2 [Source:HGNC Symbol;Acc:HGNC:19737]	0.911194	0.130331
ANXA2	annexin A2 [Source:HGNC Symbol;Acc:HGNC:537]	23.4161	61.1974
PDLIM2	PDZ and LIM domain 2 [Source:HGNC Symbol;Acc:HGNC:13992]	0.790533	0.0706952
IL20RA	interleukin 20 receptor subunit alpha [Source:HGNC Symbol;Acc:HGNC:6003]	0.0447507	0.968917
CSDC2	cold shock domain containing C2 [Source:HGNC Symbol;Acc:HGNC:30359]	1.02906	0
TOR4A	torsin family 4 member A [Source:HGNC Symbol;Acc:HGNC:25981]	42.095	13.0665
VANGL2	VANGL planar cell polarity protein 2 [Source:HGNC Symbol;Acc:HGNC:15511]	0.0402125	1.09119
TCAM1P	testicular cell adhesion molecule 1, pseudogene [Source:HGNC Symbol;Acc:HGNC:30707]	1.6872	0
FBXO27	F-box protein 27 [Source:HGNC Symbol;Acc:HGNC:18753]	0.373247	2.90951
AC092017.1	pseudogene similar to px19-like protein (PX19)	28.8632	3.55069
AMPD2	adenosine monophosphate deaminase 2 [Source:HGNC Symbol;Acc:HGNC:469]	5.51501	1.54693
SYNE1	spectrin repeat containing nuclear envelope protein 1 [Source:HGNC Symbol;Acc:HGNC:17089]	0.728756	0.16105
FAM84B	family with sequence similarity 84 member B [Source:HGNC Symbol;Acc:HGNC:24166]	9.72994	26.4733
PAPPA	pappalysin 1 [Source:HGNC Symbol;Acc:HGNC:8602]	0.643088	0.0536854
ARHGEF33	Rho guanine nucleotide exchange factor 33 [Source:HGNC Symbol;Acc:HGNC:37252]	0.685064	0.0194668
CRYZ	crystallin zeta [Source:HGNC Symbol;Acc:HGNC:2419]	5.41388	1.05603
IL13RA1	interleukin 13 receptor subunit alpha 1 [Source:HGNC Symbol;Acc:HGNC:5974]	56.9539	18.5442
ALDOC	aldolase, fructose-bisphosphate C [Source:HGNC Symbol;Acc:HGNC:418]	14.5721	3.1297
ARNT	aryl hydrocarbon receptor nuclear translocator [Source:HGNC Symbol;Acc:HGNC:700]	11.0128	3.43903
SP140L	SP140 nuclear body protein like [Source:HGNC Symbol;Acc:HGNC:25105]	0.664471	3.21447
FADS1	fatty acid desaturase 1 [Source:HGNC Symbol;Acc:HGNC:3574]	24.5156	8.09017
EN1	engrailed homeobox 1 [Source:HGNC Symbol;Acc:HGNC:3342]	0.0355345	1.43176
NBPF8	NBPF member 8 [Source:HGNC Symbol;Acc:HGNC:31990]	26.5505	8.21745
CNTNAP3P2	contactin associated protein-like 3 pseudogene 2 [Source:HGNC Symbol;Acc:HGNC:49589]	0.241985	2.10562
SNAI1	snail family transcriptional repressor 1 [Source:HGNC Symbol;Acc:HGNC:11128]	4.42089	0.319484
DUSP6	dual specificity phosphatase 6 [Source:HGNC Symbol;Acc:HGNC:3072]	3.93644	11.7625
GPRIN3	GPRIN family member 3 [Source:HGNC Symbol;Acc:HGNC:27733]	22.3601	0.0339414
PROS1	protein S [Source:HGNC Symbol;Acc:HGNC:9456]	7.06219	0.802943
JAK3	Janus kinase 3 [Source:HGNC Symbol;Acc:HGNC:6193]	1.94037	0.248294
PATL2	PAT1 homolog 2 [Source:HGNC Symbol;Acc:HGNC:33630]	0.0136802	0.539409
ITGA2B	integrin subunit alpha 2b [Source:HGNC Symbol;Acc:HGNC:6138]	0.892659	0.0556373
UNG	uracil DNA glycosylase [Source:HGNC Symbol;Acc:HGNC:12572]	23.1368	6.98
HSD17B10	hydroxysteroid 17-beta dehydrogenase 10 [Source:HGNC Symbol;Acc:HGNC:4800]	50.7504	14.347
SCARA5	scavenger receptor class A member 5 [Source:HGNC Symbol;Acc:HGNC:28701]	26.8433	8.85463
THAP2	THAP domain containing 2 [Source:HGNC Symbol;Acc:HGNC:20854]	3.49017	0.604414
SIPA1L1	signal induced proliferation associated 1 like 1 [Source:HGNC Symbol;Acc:HGNC:20284]	1.71997	5.2927
TNFAIP8L1	TNF alpha induced protein 8 like 1 [Source:HGNC Symbol;Acc:HGNC:28279]	2.91959	0.441303
ADGRF1	adhesion G protein-coupled receptor F1 [Source:HGNC Symbol;Acc:HGNC:18990]	0.00159389	0.190707
PODXL2	podocalyxin like 2 [Source:HGNC Symbol;Acc:HGNC:17936]	103.283	0.216477
FABP3	fatty acid binding protein 3 [Source:HGNC Symbol;Acc:HGNC:3557]	3.48108	0.214018
GOLGA2	golgin A2 [Source:HGNC Symbol;Acc:HGNC:4425]	27.3465	8.97248
TET1	tet methylcytosine dioxygenase 1 [Source:HGNC Symbol;Acc:HGNC:29484]	0.0259218	0.506876
METRNL	meteorin like, glial cell differentiation regulator [Source:HGNC Symbol;Acc:HGNC:27584]	35.6759	8.64627
ARFGEF3	ARFGEF family member 3 [Source:HGNC Symbol;Acc:HGNC:21213]	1.26092	4.24057
ZNF69	zinc finger protein 69 [Source:HGNC Symbol;Acc:HGNC:13138]	0	0.800845
ENTPD6	ectonucleoside triphosphate diphosphohydrolase 6 (putative) [Source:HGNC Symbol;Acc:HGNC:3368]	2.1702	7.52968
CLEC12A	C-type lectin domain family 12 member A [Source:HGNC Symbol;Acc:HGNC:31713]	0	0.710838
AC007342.4	uncharacterized LOC102723373 [Source:NCBI gene;Acc:102723373]	0	2.52344
GALK1	galactokinase 1 [Source:HGNC Symbol;Acc:HGNC:4118]	4.92856	0.573221
NBEAP1	neurobeachin pseudogene 1 [Source:HGNC Symbol;Acc:HGNC:1007]	0.0515841	1.32038
ARL17A	ADP ribosylation factor like GTPase 17A [Source:HGNC Symbol;Acc:HGNC:24096]	5.42965	0.997623
LINC01605	long intergenic non-protein coding RNA 1605 [Source:HGNC Symbol;Acc:HGNC:51654]	0.0177874	1.66987
BSCL2	BSCL2, seipin lipid droplet biogenesis associated [Source:HGNC Symbol;Acc:HGNC:15832]	0.852516	5.52753
FAM78A	family with sequence similarity 78 member A [Source:HGNC Symbol;Acc:HGNC:25465]	2.43838	0.331415
CCBE1	collagen and calcium binding EGF domains 1 [Source:HGNC Symbol;Acc:HGNC:29426]	0.0405401	0.673972
PACERR	PTGS2 antisense NFKB1 complex-mediated expression regulator RNA [Source:HGNC Symbol;Acc:HGNC:50552]	8.34605	0.532773
OPLAH	5-oxoprolinase, ATP-hydrolysing [Source:HGNC Symbol;Acc:HGNC:8149]	5.72266	1.15126
PHF11	PHD finger protein 11 [Source:HGNC Symbol;Acc:HGNC:17024]	1.79386	6.35255
AC016065.1	uncharacterized LOC100287015 [Source:NCBI gene;Acc:100287015]	1.74421	0.11972
CREG2	cellular repressor of E1A stimulated genes 2 [Source:HGNC Symbol;Acc:HGNC:14272]	6.15236	16.7501
DLC1	DLC1 Rho GTPase activating protein [Source:HGNC Symbol;Acc:HGNC:2897]	0.0527384	0.467173
MOB3B	MOB kinase activator 3B [Source:HGNC Symbol;Acc:HGNC:23825]	0.889496	4.04313
CMIP	c-Maf inducing protein [Source:HGNC Symbol;Acc:HGNC:24319]	4.96751	18.2233
HOXC8	homeobox C8 [Source:HGNC Symbol;Acc:HGNC:5129]	3.95626	0.34441
MILR1	mast cell immunoglobulin like receptor 1 [Source:HGNC Symbol;Acc:HGNC:27570]	0.00705277	1.2144
OXCT1	3-oxoacid CoA-transferase 1 [Source:HGNC Symbol;Acc:HGNC:8527]	30.5183	9.6609
MSX2	msh homeobox 2 [Source:HGNC Symbol;Acc:HGNC:7392]	0.191009	3.18274
SLC38A4	solute carrier family 38 member 4 [Source:HGNC Symbol;Acc:HGNC:14679]	0.00531946	0.532944
FOXO3	forkhead box O3 [Source:HGNC Symbol;Acc:HGNC:3821]	3.26491	8.80334
TMEM178B	transmembrane protein 178B [Source:HGNC Symbol;Acc:HGNC:44112]	0.0300075	0.514915
ITPRID2	ITPR interacting domain containing 2 [Source:HGNC Symbol;Acc:HGNC:11319]	23.8848	8.04709
KREMEN2	kringle containing transmembrane protein 2 [Source:HGNC Symbol;Acc:HGNC:18797]	1.24659	0.109063
LINC01748	long intergenic non-protein coding RNA 1748 [Source:HGNC Symbol;Acc:HGNC:52535]	0	0.248607
EIF4E3	eukaryotic translation initiation factor 4E family member 3 [Source:HGNC Symbol;Acc:HGNC:31837]	0.168828	0.814506
GAL3ST1	galactose-3-O-sulfotransferase 1 [Source:HGNC Symbol;Acc:HGNC:24240]	0.407871	0.00518437
MB21D2	Mab-21 domain containing 2 [Source:HGNC Symbol;Acc:HGNC:30438]	0.936689	5.12609
OCIAD2	OCIA domain containing 2 [Source:HGNC Symbol;Acc:HGNC:28685]	5.11238	15.9322
ITGA5	integrin subunit alpha 5 [Source:HGNC Symbol;Acc:HGNC:6141]	36.079	11.4161
PARP8	poly(ADP-ribose) polymerase family member 8 [Source:HGNC Symbol;Acc:HGNC:26124]	3.18772	9.95645
SLC52A3	solute carrier family 52 member 3 [Source:HGNC Symbol;Acc:HGNC:16187]	0.107503	1.15001
XRN2	5'-3' exoribonuclease 2 [Source:HGNC Symbol;Acc:HGNC:12836]	21.2434	57.9157
ARHGAP32	Rho GTPase activating protein 32 [Source:HGNC Symbol;Acc:HGNC:17399]	0.392788	1.69709
IKBIP	IKBKB interacting protein [Source:HGNC Symbol;Acc:HGNC:26430]	19.6618	5.92167
RIMKLBP1	ribosomal modification protein rimK like family member B pseudogene 1 [Source:HGNC Symbol;Acc:HGNC:34034]	1.17086	8.9144
LINC01116	long intergenic non-protein coding RNA 1116 [Source:HGNC Symbol;Acc:HGNC:49259]	0.133072	2.55561
PAQR4	progestin and adipoQ receptor family member 4 [Source:HGNC Symbol;Acc:HGNC:26386]	13.9312	4.16667
TMEM238L	transmembrane protein 238 like [Source:HGNC Symbol;Acc:HGNC:44356]	0	1.49374
AC156455.1	uncharacterized LOC100506691 [Source:NCBI gene;Acc:100506691]	1.17055	0.00675157
FOXG1	forkhead box G1 [Source:HGNC Symbol;Acc:HGNC:3811]	0.0084685	1.47716
GOLGA7B	golgin A7 family member B [Source:HGNC Symbol;Acc:HGNC:31668]	0.0149024	0.313608
PPEF1	protein phosphatase with EF-hand domain 1 [Source:HGNC Symbol;Acc:HGNC:9243]	0.635389	0.0127427
GEM	GTP binding protein overexpressed in skeletal muscle [Source:HGNC Symbol;Acc:HGNC:4234]	1.68502	0.169058
CYP27C1	cytochrome P450 family 27 subfamily C member 1 [Source:HGNC Symbol;Acc:HGNC:33480]	1.37041	0.111612
EPOR	erythropoietin receptor [Source:HGNC Symbol;Acc:HGNC:3416]	1.83748	0.146586
NID1	nidogen 1 [Source:HGNC Symbol;Acc:HGNC:7821]	4.50471	0.1613
XPR1	xenotropic and polytropic retrovirus receptor 1 [Source:HGNC Symbol;Acc:HGNC:12827]	8.22871	22.1583
CFI	complement factor I [Source:HGNC Symbol;Acc:HGNC:5394]	0.00358359	0.54869
AC023043.1	uncharacterized LOC101927809 [Source:NCBI gene;Acc:101927809]	2.31349	18.5282
TRAF7	TNF receptor associated factor 7 [Source:HGNC Symbol;Acc:HGNC:20456]	55.4516	18.3681
PRSS22	serine protease 22 [Source:HGNC Symbol;Acc:HGNC:14368]	0.0883081	1.28483
QSOX2	quiescin sulfhydryl oxidase 2 [Source:HGNC Symbol;Acc:HGNC:30249]	37.3192	12.4124
ALDH6A1	aldehyde dehydrogenase 6 family member A1 [Source:HGNC Symbol;Acc:HGNC:7179]	4.34686	0.937887
FANCA	FA complementation group A [Source:HGNC Symbol;Acc:HGNC:3582]	7.31123	2.31659
RGS16	regulator of G protein signaling 16 [Source:HGNC Symbol;Acc:HGNC:9997]	0.0756228	1.78444
KLF8	Kruppel like factor 8 [Source:HGNC Symbol;Acc:HGNC:6351]	0.0101123	0.228602
PRSS23	serine protease 23 [Source:HGNC Symbol;Acc:HGNC:14370]	20.5127	6.7767
ACOXL	acyl-CoA oxidase like [Source:HGNC Symbol;Acc:HGNC:25621]	0.603803	0.0140087
GLT8D2	glycosyltransferase 8 domain containing 2 [Source:HGNC Symbol;Acc:HGNC:24890]	1.27834	0.0603891
CAMK1D	calcium/calmodulin dependent protein kinase ID [Source:HGNC Symbol;Acc:HGNC:19341]	1.37653	0.151031
AC110285.2	novel transcript	2.98071	0.157731
USP30-AS1	USP30 antisense RNA 1 [Source:HGNC Symbol;Acc:HGNC:40909]	0.0528747	5.92449
PIK3IP1	phosphoinositide-3-kinase interacting protein 1 [Source:HGNC Symbol;Acc:HGNC:24942]	0.361227	1.99454
B3GNTL1	UDP-GlcNAc:betaGal beta-1,3-N-acetylglucosaminyltransferase like 1 [Source:HGNC Symbol;Acc:HGNC:21727]	3.19912	0.440049
EFCAB13	EF-hand calcium binding domain 13 [Source:HGNC Symbol;Acc:HGNC:26864]	0.380429	0.00262443
SVIL	supervillin [Source:HGNC Symbol;Acc:HGNC:11480]	6.98608	2.05236
DUSP9	dual specificity phosphatase 9 [Source:HGNC Symbol;Acc:HGNC:3076]	7.2185	1.15568
PKP3	plakophilin 3 [Source:HGNC Symbol;Acc:HGNC:9025]	7.06716	18.8745
SLC24A1	solute carrier family 24 member 1 [Source:HGNC Symbol;Acc:HGNC:10975]	0.114786	0.850992
PSIP1	PC4 and SFRS1 interacting protein 1 [Source:HGNC Symbol;Acc:HGNC:9527]	22.5805	6.94386
PNPLA3	patatin like phospholipase domain containing 3 [Source:HGNC Symbol;Acc:HGNC:18590]	1.55772	0.142284
AC124798.1	antisense to KCNJ11 and overlapping to a novel gene	2.84242	0.259538
AC025171.1	uncharacterized LOC648987 [Source:NCBI gene;Acc:648987]	2.91234	0.433577
TJP1	tight junction protein 1 [Source:HGNC Symbol;Acc:HGNC:11827]	4.4192	11.4421
DPP6	dipeptidyl peptidase like 6 [Source:HGNC Symbol;Acc:HGNC:3010]	0	0.151254
SLC12A5-AS1	SLC12A5 and MMP9 antisense RNA 1 [Source:HGNC Symbol;Acc:HGNC:53143]	1.21885	0
SNX19	sorting nexin 19 [Source:HGNC Symbol;Acc:HGNC:21532]	2.10913	6.22149
CC2D2A	coiled-coil and C2 domain containing 2A [Source:HGNC Symbol;Acc:HGNC:29253]	1.01399	0.133005
LRPAP1	LDL receptor related protein associated protein 1 [Source:HGNC Symbol;Acc:HGNC:6701]	10.8637	27.6535
AL512625.3	uncharacterized LOC403323 [Source:NCBI gene;Acc:403323]	0.627074	0.0119284
PELI2	pellino E3 ubiquitin protein ligase family member 2 [Source:HGNC Symbol;Acc:HGNC:8828]	0.63215	0.0115583
NUP62	nucleoporin 62 [Source:HGNC Symbol;Acc:HGNC:8066]	6.59591	1.97348
NDRG2	NDRG family member 2 [Source:HGNC Symbol;Acc:HGNC:14460]	0.0838505	0.686641
KREMEN1	kringle containing transmembrane protein 1 [Source:HGNC Symbol;Acc:HGNC:17550]	0.235858	1.50462
NAA60	N(alpha)-acetyltransferase 60, NatF catalytic subunit [Source:HGNC Symbol;Acc:HGNC:25875]	3.01105	0.789253
GINS1	GINS complex subunit 1 [Source:HGNC Symbol;Acc:HGNC:28980]	3.41385	11.7877
DUSP4	dual specificity phosphatase 4 [Source:HGNC Symbol;Acc:HGNC:3070]	33.4532	84.5477
OSBP2	oxysterol binding protein 2 [Source:HGNC Symbol;Acc:HGNC:8504]	18.8878	53.7406
HABP4	hyaluronan binding protein 4 [Source:HGNC Symbol;Acc:HGNC:17062]	5.23955	0.997021
NUP50	nucleoporin 50 [Source:HGNC Symbol;Acc:HGNC:8065]	2.36477	9.29046
AC008440.3	novel transcript	5.35018	0
ADAP1	ArfGAP with dual PH domains 1 [Source:HGNC Symbol;Acc:HGNC:16486]	1.50667	7.00651
MCU	mitochondrial calcium uniporter [Source:HGNC Symbol;Acc:HGNC:23526]	13.6525	4.36981
EDN2	endothelin 2 [Source:HGNC Symbol;Acc:HGNC:3177]	0.0512668	1.60194
ATP2B4	ATPase plasma membrane Ca2+ transporting 4 [Source:HGNC Symbol;Acc:HGNC:817]	8.28699	1.20309
P4HA3	prolyl 4-hydroxylase subunit alpha 3 [Source:HGNC Symbol;Acc:HGNC:30135]	1.27155	0.124836
TSPAN4	tetraspanin 4 [Source:HGNC Symbol;Acc:HGNC:11859]	5.40823	1.37473
UCP2	uncoupling protein 2 [Source:HGNC Symbol;Acc:HGNC:12518]	2.47318	0.338841
ELOVL4	ELOVL fatty acid elongase 4 [Source:HGNC Symbol;Acc:HGNC:14415]	1.00339	0
FGF2	fibroblast growth factor 2 [Source:HGNC Symbol;Acc:HGNC:3676]	7.87082	2.15673
DTD1	D-tyrosyl-tRNA deacylase 1 [Source:HGNC Symbol;Acc:HGNC:16219]	3.60165	13.1077
OTUD1	OTU deubiquitinase 1 [Source:HGNC Symbol;Acc:HGNC:27346]	17.3563	4.03704
SHC3	SHC adaptor protein 3 [Source:HGNC Symbol;Acc:HGNC:18181]	0.0358148	0.628256
SLC7A2	solute carrier family 7 member 2 [Source:HGNC Symbol;Acc:HGNC:11060]	38.5079	0.887163
CRYBG2	crystallin beta-gamma domain containing 2 [Source:HGNC Symbol;Acc:HGNC:17295]	1.63503	5.44691
FBXO17	F-box protein 17 [Source:HGNC Symbol;Acc:HGNC:18754]	0.885392	0.0728746
AC084033.3	uncharacterized LOC100506844 [Source:NCBI gene;Acc:100506844]	2.77706	0.231269
GLIS3	GLIS family zinc finger 3 [Source:HGNC Symbol;Acc:HGNC:28510]	1.87243	0.244732
TEAD2	TEA domain transcription factor 2 [Source:HGNC Symbol;Acc:HGNC:11715]	10.249	2.45169
CD55	CD55 molecule (Cromer blood group) [Source:HGNC Symbol;Acc:HGNC:2665]	348.481	118.534
IFFO1	intermediate filament family orphan 1 [Source:HGNC Symbol;Acc:HGNC:24970]	0.00583248	0.228091
ANXA2P2	annexin A2 pseudogene 2 [Source:HGNC Symbol;Acc:HGNC:539]	161.073	423.638
ZDHHC2	zinc finger DHHC-type containing 2 [Source:HGNC Symbol;Acc:HGNC:18469]	8.10949	2.00186
AL078621.1	small nuclear ribonucleoprotein polypeptide A' (SNRPA1) pseudogene	93.1824	26.1607
GRK3	G protein-coupled receptor kinase 3 [Source:HGNC Symbol;Acc:HGNC:290]	0.183726	2.10898
BNIP3P1	BCL2 interacting protein 3 pseudogene 1 [Source:HGNC Symbol;Acc:HGNC:19922]	4.72455	19.3939
AL590666.2	novel transcript	33.9537	5.9107
ACOT13	acyl-CoA thioesterase 13 [Source:HGNC Symbol;Acc:HGNC:20999]	10.0466	2.83233
HMGCS1	3-hydroxy-3-methylglutaryl-CoA synthase 1 [Source:HGNC Symbol;Acc:HGNC:5007]	47.3606	8.27195
AC009948.1	uncharacterized LOC101927027 [Source:NCBI gene;Acc:101927027]	0.812274	5.30988
DNAJC3-DT	DNAJC3 divergent transcript [Source:HGNC Symbol;Acc:HGNC:39808]	2.88215	0.228317
EBF4	early B cell factor 4 [Source:HGNC Symbol;Acc:HGNC:29278]	0.00824037	0.480255
DHRS2	dehydrogenase/reductase 2 [Source:HGNC Symbol;Acc:HGNC:18349]	0.146186	1.06406
ZNF850	zinc finger protein 850 [Source:HGNC Symbol;Acc:HGNC:27994]	0.00612728	0.226396
WNT10B	Wnt family member 10B [Source:HGNC Symbol;Acc:HGNC:12775]	1.40445	0.145688
ODF3B	outer dense fiber of sperm tails 3B [Source:HGNC Symbol;Acc:HGNC:34388]	0.305177	2.25496
KRT86	keratin 86 [Source:HGNC Symbol;Acc:HGNC:6463]	0.438831	3.05684
TMEM151A	transmembrane protein 151A [Source:HGNC Symbol;Acc:HGNC:28497]	1.58394	0.0142108
XKR6	XK related 6 [Source:HGNC Symbol;Acc:HGNC:27806]	0.00794837	0.368851
SRGN	serglycin [Source:HGNC Symbol;Acc:HGNC:9361]	125.531	42.5975
ZBTB26	zinc finger and BTB domain containing 26 [Source:HGNC Symbol;Acc:HGNC:23383]	6.39036	1.41373
PXDN	peroxidasin [Source:HGNC Symbol;Acc:HGNC:14966]	14.0874	0.132281
OLMALINC	oligodendrocyte maturation-associated long intergenic non-coding RNA [Source:HGNC Symbol;Acc:HGNC:28060]	3.67703	0.726987
FOXA1	forkhead box A1 [Source:HGNC Symbol;Acc:HGNC:5021]	1.16048	4.65312
ABTB1	ankyrin repeat and BTB domain containing 1 [Source:HGNC Symbol;Acc:HGNC:18275]	4.81467	1.33537
PKDCC	protein kinase domain containing, cytoplasmic [Source:HGNC Symbol;Acc:HGNC:25123]	0.36141	0
LINC01679	long intergenic non-protein coding RNA 1679 [Source:HGNC Symbol;Acc:HGNC:52469]	0	0.928968
OASL	2'-5'-oligoadenylate synthetase like [Source:HGNC Symbol;Acc:HGNC:8090]	45.79	120.627
TAP2	transporter 2, ATP binding cassette subfamily B member [Source:HGNC Symbol;Acc:HGNC:44]	17.0855	43.1936
CERCAM	cerebral endothelial cell adhesion molecule [Source:HGNC Symbol;Acc:HGNC:23723]	5.33334	1.40731
U62317.1	novel transcript	0.0815202	5.15042
ZFYVE26	zinc finger FYVE-type containing 26 [Source:HGNC Symbol;Acc:HGNC:20761]	2.30473	6.26566
PRKD2	protein kinase D2 [Source:HGNC Symbol;Acc:HGNC:17293]	3.6548	9.69493
ARHGAP31	Rho GTPase activating protein 31 [Source:HGNC Symbol;Acc:HGNC:29216]	2.55242	0.441832
LINC01667	long intergenic non-protein coding RNA 1667 [Source:HGNC Symbol;Acc:HGNC:52455]	1.7144	0
CBX5	chromobox 5 [Source:HGNC Symbol;Acc:HGNC:1555]	16.3305	5.51198
SYPL2	synaptophysin like 2 [Source:HGNC Symbol;Acc:HGNC:27638]	0.822951	0.00898592
KLHDC7A	kelch domain containing 7A [Source:HGNC Symbol;Acc:HGNC:26791]	0	0.536559
CD68	CD68 molecule [Source:HGNC Symbol;Acc:HGNC:1693]	7.39002	24.5454
LMBRD1	LMBR1 domain containing 1 [Source:HGNC Symbol;Acc:HGNC:23038]	7.35499	21.5436
HIST1H2BH	histone cluster 1 H2B family member h [Source:HGNC Symbol;Acc:HGNC:4755]	6.36299	0.80951
BAG1	BCL2 associated athanogene 1 [Source:HGNC Symbol;Acc:HGNC:937]	5.41528	14.1404
CRLF1	cytokine receptor like factor 1 [Source:HGNC Symbol;Acc:HGNC:2364]	4.63892	0.322249
KLHDC7B	kelch domain containing 7B [Source:HGNC Symbol;Acc:HGNC:25145]	0.0362104	1.23364
[truncated: 6,846 more rows]
