# Supplementary material for: NDRG2 ablation reprograms metastatic cancer cells towards glutamine dependence via the induction of ASCT2
Source: Int J Biol Sci. 2020 Oct 16;16(16):3100–15. doi: 10.7150/ijbs.48066 (PMC7645990; doi:10.7150/ijbs.48066)
Supplement: Supplementary file 1 — Supplementary figures and tables. [file ijbsv16p3100s1.zip › Supplementary Table 2.xlsx]

## Sheet: 工作表1
Supplementary Table 2 (differentially-expressed genes in MC3 cells with or without NDRG2 overexpression)
gene name	description	group3	group2
NDRG2	NDRG family member 2 [Source:HGNC Symbol;Acc:HGNC:14460]	5.08282	0.0838505
ALPI	alkaline phosphatase, intestinal [Source:HGNC Symbol;Acc:HGNC:437]	0.311833	15.4333
ESM1	endothelial cell specific molecule 1 [Source:HGNC Symbol;Acc:HGNC:3466]	6.76488	0.137023
CGA	glycoprotein hormones, alpha polypeptide [Source:HGNC Symbol;Acc:HGNC:1885]	21.9607	184.512
SEMA6B	semaphorin 6B [Source:HGNC Symbol;Acc:HGNC:10739]	0.377967	6.40957
ODC1	ornithine decarboxylase 1 [Source:HGNC Symbol;Acc:HGNC:8109]	204.02	43.8909
COL25A1	collagen type XXV alpha 1 chain [Source:HGNC Symbol;Acc:HGNC:18603]	0.147025	1.79437
CTH	cystathionine gamma-lyase [Source:HGNC Symbol;Acc:HGNC:2501]	9.0761	46.5472
IL7R	interleukin 7 receptor [Source:HGNC Symbol;Acc:HGNC:6024]	16.4775	3.63164
NAV3	neuron navigator 3 [Source:HGNC Symbol;Acc:HGNC:15998]	1.76982	0.218224
KCNQ1	potassium voltage-gated channel subfamily Q member 1 [Source:HGNC Symbol;Acc:HGNC:6294]	0.263253	3.00007
COX6B2	cytochrome c oxidase subunit 6B2 [Source:HGNC Symbol;Acc:HGNC:24380]	0.0809209	1.22985
SPINK5	serine peptidase inhibitor, Kazal type 5 [Source:HGNC Symbol;Acc:HGNC:15464]	4.12805	20.0295
HMGA2	high mobility group AT-hook 2 [Source:HGNC Symbol;Acc:HGNC:5009]	6.17078	1.10528
RNF150	ring finger protein 150 [Source:HGNC Symbol;Acc:HGNC:23138]	0.182988	1.56373
TRIM39-RPP21	TRIM39-RPP21 readthrough [Source:HGNC Symbol;Acc:HGNC:38845]	0	1.91786
PARVA	parvin alpha [Source:HGNC Symbol;Acc:HGNC:14652]	7.31701	1.42042
CRISPLD2	cysteine rich secretory protein LCCL domain containing 2 [Source:HGNC Symbol;Acc:HGNC:25248]	1.73746	0.193232
CHL1	cell adhesion molecule L1 like [Source:HGNC Symbol;Acc:HGNC:1939]	0.0872832	0.799707
MLXIPL	MLX interacting protein like [Source:HGNC Symbol;Acc:HGNC:12744]	0.0282907	0.755529
ASNS	asparagine synthetase (glutamine-hydrolyzing) [Source:HGNC Symbol;Acc:HGNC:753]	1.39394	7.07307
ANXA10	annexin A10 [Source:HGNC Symbol;Acc:HGNC:534]	87.74	19.5699
ASS1	argininosuccinate synthase 1 [Source:HGNC Symbol;Acc:HGNC:758]	92.9329	402.959
AMIGO2	adhesion molecule with Ig like domain 2 [Source:HGNC Symbol;Acc:HGNC:24073]	8.37619	1.7986
CBS	cystathionine-beta-synthase [Source:HGNC Symbol;Acc:HGNC:1550]	0.800431	4.79898
SLC43A1	solute carrier family 43 member 1 [Source:HGNC Symbol;Acc:HGNC:9225]	0.112165	1.37283
AC004520.1	-	7.44189	0.574921
MAP2K6	mitogen-activated protein kinase kinase 6 [Source:HGNC Symbol;Acc:HGNC:6846]	3.12896	13.0984
CDK18	cyclin dependent kinase 18 [Source:HGNC Symbol;Acc:HGNC:8751]	0.197581	1.82208
DCBLD2	discoidin, CUB and LCCL domain containing 2 [Source:HGNC Symbol;Acc:HGNC:24627]	29.0159	7.83621
YBX2	Y-box binding protein 2 [Source:HGNC Symbol;Acc:HGNC:17948]	0.33972	2.81917
ENC1	ectodermal-neural cortex 1 [Source:HGNC Symbol;Acc:HGNC:3345]	1.86511	0.289921
SPOCK1	SPARC (osteonectin), cwcv and kazal like domains proteoglycan 1 [Source:HGNC Symbol;Acc:HGNC:11251]	2.87537	0.447815
OLMALINC	oligodendrocyte maturation-associated long intergenic non-coding RNA [Source:HGNC Symbol;Acc:HGNC:28060]	0.609124	3.67703
USH1C	USH1 protein network component harmonin [Source:HGNC Symbol;Acc:HGNC:12597]	0.0751528	0.967368
KLF9	Kruppel like factor 9 [Source:HGNC Symbol;Acc:HGNC:1123]	0.756526	4.98611
KREMEN2	kringle containing transmembrane protein 2 [Source:HGNC Symbol;Acc:HGNC:18797]	0.0998466	1.24659
HBE1	hemoglobin subunit epsilon 1 [Source:HGNC Symbol;Acc:HGNC:4830]	8.00653	38.9238
CPA4	carboxypeptidase A4 [Source:HGNC Symbol;Acc:HGNC:15740]	0.550535	0.0299275
ZNF365	zinc finger protein 365 [Source:HGNC Symbol;Acc:HGNC:18194]	0.410023	0.0149415
H1F0	H1 histone family member 0 [Source:HGNC Symbol;Acc:HGNC:4714]	89.7071	307.424
NRP1	neuropilin 1 [Source:HGNC Symbol;Acc:HGNC:8004]	5.43141	1.365
CLDN7	claudin 7 [Source:HGNC Symbol;Acc:HGNC:2049]	0.295003	2.23895
DKK1	dickkopf WNT signaling pathway inhibitor 1 [Source:HGNC Symbol;Acc:HGNC:2891]	18.681	2.93268
SCUBE1	signal peptide, CUB domain and EGF like domain containing 1 [Source:HGNC Symbol;Acc:HGNC:13441]	0.0260629	0.381541
ZNF831	zinc finger protein 831 [Source:HGNC Symbol;Acc:HGNC:16167]	0.00355183	0.155889
IL1R1	interleukin 1 receptor type 1 [Source:HGNC Symbol;Acc:HGNC:5993]	0.747366	3.79094
GIPC3	GIPC PDZ domain containing family member 3 [Source:HGNC Symbol;Acc:HGNC:18183]	2.57628	13.2118
TCEA3	transcription elongation factor A3 [Source:HGNC Symbol;Acc:HGNC:11615]	2.24822	10.9966
TM4SF1-AS1	TM4SF1 antisense RNA 1 [Source:HGNC Symbol;Acc:HGNC:40587]	0.586112	5.73205
ENTPD2	ectonucleoside triphosphate diphosphohydrolase 2 [Source:HGNC Symbol;Acc:HGNC:3364]	0.0587593	1.15519
ADGRF4	adhesion G protein-coupled receptor F4 [Source:HGNC Symbol;Acc:HGNC:19011]	2.35064	0.304412
RPRM	reprimo, TP53 dependent G2 arrest mediator homolog [Source:HGNC Symbol;Acc:HGNC:24201]	0.753502	6.43799
TAF9B	TATA-box binding protein associated factor 9b [Source:HGNC Symbol;Acc:HGNC:17306]	58.6765	14.0164
RFLNB	refilin B [Source:HGNC Symbol;Acc:HGNC:28705]	0.828701	5.07663
AQP3	aquaporin 3 (Gill blood group) [Source:HGNC Symbol;Acc:HGNC:636]	4.59829	16.4464
ANXA2P2	annexin A2 pseudogene 2 [Source:HGNC Symbol;Acc:HGNC:539]	495.962	161.073
ERBB3	erb-b2 receptor tyrosine kinase 3 [Source:HGNC Symbol;Acc:HGNC:3431]	0.576894	2.46559
ADM2	adrenomedullin 2 [Source:HGNC Symbol;Acc:HGNC:28898]	0.35121	2.67535
ACSL1	acyl-CoA synthetase long chain family member 1 [Source:HGNC Symbol;Acc:HGNC:3569]	0.918249	3.79483
TPPP	tubulin polymerization promoting protein [Source:HGNC Symbol;Acc:HGNC:24164]	0.417436	3.55833
AC002546.1	-	1.56881	10.106
B4GALNT2	beta-1,4-N-acetyl-galactosaminyltransferase 2 [Source:HGNC Symbol;Acc:HGNC:24136]	0.328221	1.87177
PHGDH	phosphoglycerate dehydrogenase [Source:HGNC Symbol;Acc:HGNC:8923]	0.426075	2.30887
AC092645.1	TEC	0.0598463	1.52759
SERPINE1	serpin family E member 1 [Source:HGNC Symbol;Acc:HGNC:8583]	123.122	36.5076
PKIA	cAMP-dependent protein kinase inhibitor alpha [Source:HGNC Symbol;Acc:HGNC:9017]	5.97395	1.40403
ZNF185	zinc finger protein 185 with LIM domain [Source:HGNC Symbol;Acc:HGNC:12976]	10.5489	3.16892
NXPH4	neurexophilin 4 [Source:HGNC Symbol;Acc:HGNC:8078]	0.123029	1.22554
TJP3	tight junction protein 3 [Source:HGNC Symbol;Acc:HGNC:11829]	0.443948	4.3917
NOP53	NOP53 ribosome biogenesis factor [Source:HGNC Symbol;Acc:HGNC:4333]	7.75168	28.3142
FBLN7	fibulin 7 [Source:HGNC Symbol;Acc:HGNC:26740]	0.113369	1.03626
SNED1	sushi, nidogen and EGF like domains 1 [Source:HGNC Symbol;Acc:HGNC:24696]	0.0862691	0.82988
HAL	histidine ammonia-lyase [Source:HGNC Symbol;Acc:HGNC:4806]	0.0644441	0.622876
ARG2	arginase 2 [Source:HGNC Symbol;Acc:HGNC:664]	0.613365	3.71524
IGFBP1	insulin like growth factor binding protein 1 [Source:HGNC Symbol;Acc:HGNC:5469]	8.17456	1.65956
HIST1H4I	histone cluster 1 H4 family member i [Source:HGNC Symbol;Acc:HGNC:4793]	1.02503	6.76867
CBSL	cystathionine-beta-synthase like [Source:HGNC Symbol;Acc:HGNC:51829]	0.141306	1.53931
ADAMTSL4	ADAMTS like 4 [Source:HGNC Symbol;Acc:HGNC:19706]	3.15336	12.5924
SERTAD4	SERTA domain containing 4 [Source:HGNC Symbol;Acc:HGNC:25236]	0.699499	3.64995
BIVM-ERCC5	BIVM-ERCC5 readthrough [Source:HGNC Symbol;Acc:HGNC:43690]	6.99972	0.138024
CA9	carbonic anhydrase 9 [Source:HGNC Symbol;Acc:HGNC:1383]	0.449064	4.24681
ANXA2	annexin A2 [Source:HGNC Symbol;Acc:HGNC:537]	67.907	23.4161
FBN1	fibrillin 1 [Source:HGNC Symbol;Acc:HGNC:3603]	38.2032	13.5015
LHX4	LIM homeobox 4 [Source:HGNC Symbol;Acc:HGNC:21734]	0.62332	3.02959
2020-03-04	membrane associated ring-CH-type finger 4 [Source:HGNC Symbol;Acc:HGNC:29269]	2.24321	0.376392
SLC2A4	solute carrier family 2 member 4 [Source:HGNC Symbol;Acc:HGNC:11009]	0	0.247757
LINC01693	long intergenic non-protein coding RNA 1693 [Source:HGNC Symbol;Acc:HGNC:52478]	0.985207	5.8184
PCK2	phosphoenolpyruvate carboxykinase 2, mitochondrial [Source:HGNC Symbol;Acc:HGNC:8725]	0.337015	2.03755
FGFR4	fibroblast growth factor receptor 4 [Source:HGNC Symbol;Acc:HGNC:3691]	1.61086	7.64493
CDKN2AIPNL	CDKN2A interacting protein N-terminal like [Source:HGNC Symbol;Acc:HGNC:30545]	11.9291	41.1687
ITGA6	integrin subunit alpha 6 [Source:HGNC Symbol;Acc:HGNC:6142]	39.0373	13.9042
CACNA1G	calcium voltage-gated channel subunit alpha1 G [Source:HGNC Symbol;Acc:HGNC:1394]	0.0812857	0.505023
PCSK9	proprotein convertase subtilisin/kexin type 9 [Source:HGNC Symbol;Acc:HGNC:20001]	17.991	93.785
ANPEP	alanyl aminopeptidase, membrane [Source:HGNC Symbol;Acc:HGNC:500]	45.437	12.8936
MAPK4	mitogen-activated protein kinase 4 [Source:HGNC Symbol;Acc:HGNC:6878]	0.132191	1.52465
SLC6A9	solute carrier family 6 member 9 [Source:HGNC Symbol;Acc:HGNC:11056]	2.01206	7.99919
CNGB1	cyclic nucleotide gated channel beta 1 [Source:HGNC Symbol;Acc:HGNC:2151]	0.428596	2.14883
EGR1	early growth response 1 [Source:HGNC Symbol;Acc:HGNC:3238]	4.10833	23.3823
ADGRA2	adhesion G protein-coupled receptor A2 [Source:HGNC Symbol;Acc:HGNC:17849]	0.164996	0.935894
NKD2	naked cuticle homolog 2 [Source:HGNC Symbol;Acc:HGNC:17046]	0.294549	2.4259
GLP2R	glucagon like peptide 2 receptor [Source:HGNC Symbol;Acc:HGNC:4325]	5.98465	18.1244
MAST4	microtubule associated serine/threonine kinase family member 4 [Source:HGNC Symbol;Acc:HGNC:19037]	2.63759	0.847747
TCIM	transcriptional and immune response regulator [Source:HGNC Symbol;Acc:HGNC:1357]	39.4965	117.739
EMP2	epithelial membrane protein 2 [Source:HGNC Symbol;Acc:HGNC:3334]	5.27408	16.2512
KIAA0825	KIAA0825 [Source:HGNC Symbol;Acc:HGNC:28532]	0.155746	0.904099
KIF26A	kinesin family member 26A [Source:HGNC Symbol;Acc:HGNC:20226]	2.91528	14.9594
SCN4A	sodium voltage-gated channel alpha subunit 4 [Source:HGNC Symbol;Acc:HGNC:10591]	0.13034	0.968118
RAB26	RAB26, member RAS oncogene family [Source:HGNC Symbol;Acc:HGNC:14259]	0.318602	1.72374
AK7	adenylate kinase 7 [Source:HGNC Symbol;Acc:HGNC:20091]	0.754847	3.54586
JUN	Jun proto-oncogene, AP-1 transcription factor subunit [Source:HGNC Symbol;Acc:HGNC:6204]	31.0612	8.70766
PDK4	pyruvate dehydrogenase kinase 4 [Source:HGNC Symbol;Acc:HGNC:8812]	10.2415	31.874
PRTN3	proteinase 3 [Source:HGNC Symbol;Acc:HGNC:9495]	0	1.04326
HID1	HID1 domain containing [Source:HGNC Symbol;Acc:HGNC:15736]	0.279615	1.39104
TMEM56	transmembrane protein 56 [Source:HGNC Symbol;Acc:HGNC:26477]	0.556916	2.77563
RIMS3	regulating synaptic membrane exocytosis 3 [Source:HGNC Symbol;Acc:HGNC:21292]	0.251944	1.35175
PSAT1	phosphoserine aminotransferase 1 [Source:HGNC Symbol;Acc:HGNC:19129]	31.5078	92.4887
MASP1	mannan binding lectin serine peptidase 1 [Source:HGNC Symbol;Acc:HGNC:6901]	0.00174861	0.088601
KHK	ketohexokinase [Source:HGNC Symbol;Acc:HGNC:6315]	0.0855322	0.690564
MALL	mal, T cell differentiation protein like [Source:HGNC Symbol;Acc:HGNC:6818]	2.79063	0.546196
MED29	mediator complex subunit 29 [Source:HGNC Symbol;Acc:HGNC:23074]	0.706018	3.07985
ADAMTS15	ADAM metallopeptidase with thrombospondin type 1 motif 15 [Source:HGNC Symbol;Acc:HGNC:16305]	3.71045	0.783152
LYPD8	LY6/PLAUR domain containing 8 [Source:HGNC Symbol;Acc:HGNC:44208]	1.37187	0.101371
MT4	metallothionein 4 [Source:HGNC Symbol;Acc:HGNC:18705]	1.83963	15.5571
ALOX5	arachidonate 5-lipoxygenase [Source:HGNC Symbol;Acc:HGNC:435]	0.2613	1.44269
PSMD2	proteasome 26S subunit, non-ATPase 2 [Source:HGNC Symbol;Acc:HGNC:9559]	48.7936	18.2317
DENND1C	DENN domain containing 1C [Source:HGNC Symbol;Acc:HGNC:26225]	0.022818	0.305604
FAM43A	family with sequence similarity 43 member A [Source:HGNC Symbol;Acc:HGNC:26888]	8.48545	31.1725
AJAP1	adherens junctions associated protein 1 [Source:HGNC Symbol;Acc:HGNC:30801]	0.0197733	0.288409
CPM	carboxypeptidase M [Source:HGNC Symbol;Acc:HGNC:2311]	0.732426	2.6759
RHOV	ras homolog family member V [Source:HGNC Symbol;Acc:HGNC:18313]	5.22819	21.2233
CELSR2	cadherin EGF LAG seven-pass G-type receptor 2 [Source:HGNC Symbol;Acc:HGNC:3231]	1.37414	5.56074
STC1	stanniocalcin 1 [Source:HGNC Symbol;Acc:HGNC:11373]	1.04892	4.29306
CCDC150P1	-	1.96576	0.25715
TAGLN	transgelin [Source:HGNC Symbol;Acc:HGNC:11553]	1.10039	0.178096
EML2	echinoderm microtubule associated protein like 2 [Source:HGNC Symbol;Acc:HGNC:18035]	3.52422	10.5841
MBOAT2	membrane bound O-acyltransferase domain containing 2 [Source:HGNC Symbol;Acc:HGNC:25193]	10.037	3.56436
ATF4	activating transcription factor 4 [Source:HGNC Symbol;Acc:HGNC:786]	34.8504	93.6407
ALPG	alkaline phosphatase, germ cell [Source:HGNC Symbol;Acc:HGNC:441]	0.160821	1.42892
EFHD1	EF-hand domain family member D1 [Source:HGNC Symbol;Acc:HGNC:29556]	0.125336	0.782332
SOX7	SRY-box 7 [Source:HGNC Symbol;Acc:HGNC:18196]	2.3944	0.457094
NOTCH3	notch 3 [Source:HGNC Symbol;Acc:HGNC:7883]	13.2436	47.6966
ENTPD8	ectonucleoside triphosphate diphosphohydrolase 8 [Source:HGNC Symbol;Acc:HGNC:24860]	0.0206991	0.429788
DERL3	derlin 3 [Source:HGNC Symbol;Acc:HGNC:14236]	0.160416	1.02195
JPH1	junctophilin 1 [Source:HGNC Symbol;Acc:HGNC:14201]	0.657031	2.92136
PI3	peptidase inhibitor 3 [Source:HGNC Symbol;Acc:HGNC:8947]	47.9539	11.5509
CYFIP2	cytoplasmic FMR1 interacting protein 2 [Source:HGNC Symbol;Acc:HGNC:13760]	0.111891	0.562607
ACSS2	acyl-CoA synthetase short chain family member 2 [Source:HGNC Symbol;Acc:HGNC:15814]	5.54508	15.8521
ERBB4	erb-b2 receptor tyrosine kinase 4 [Source:HGNC Symbol;Acc:HGNC:3432]	0.0292405	0.207613
GACAT2	gastric cancer associated transcript 2 [Source:HGNC Symbol;Acc:HGNC:50516]	0.645891	5.18377
CCDC187	coiled-coil domain containing 187 [Source:HGNC Symbol;Acc:HGNC:30942]	0.12012	0.944253
MSMO1	methylsterol monooxygenase 1 [Source:HGNC Symbol;Acc:HGNC:10545]	7.43091	21.3769
MACROD1	MACRO domain containing 1 [Source:HGNC Symbol;Acc:HGNC:29598]	2.89807	9.97388
NRARP	NOTCH regulated ankyrin repeat protein [Source:HGNC Symbol;Acc:HGNC:33843]	6.18369	21.5061
ACSF2	acyl-CoA synthetase family member 2 [Source:HGNC Symbol;Acc:HGNC:26101]	0.491189	2.0709
NRTN	neurturin [Source:HGNC Symbol;Acc:HGNC:8007]	0.102846	2.03142
PLIN5	perilipin 5 [Source:HGNC Symbol;Acc:HGNC:33196]	0.0397911	0.409285
LRRC3	leucine rich repeat containing 3 [Source:HGNC Symbol;Acc:HGNC:14965]	0.316561	1.54373
ENO3	enolase 3 [Source:HGNC Symbol;Acc:HGNC:3354]	3.50976	10.7768
PARD6G-AS1	PARD6G antisense RNA 1 [Source:HGNC Symbol;Acc:HGNC:44109]	0.0502361	0.471309
RN7SL541P	RNA, 7SL, cytoplasmic 541, pseudogene [Source:HGNC Symbol;Acc:HGNC:46557]	1.47821	11.6901
KCNG1	potassium voltage-gated channel modifier subfamily G member 1 [Source:HGNC Symbol;Acc:HGNC:6248]	0.0175294	0.249798
GOLGA2P5	GOLGA2 pseudogene 5 [Source:HGNC Symbol;Acc:HGNC:25315]	0.416411	1.47719
HES7	hes family bHLH transcription factor 7 [Source:HGNC Symbol;Acc:HGNC:15977]	0.497925	4.18153
OLFML2B	olfactomedin like 2B [Source:HGNC Symbol;Acc:HGNC:24558]	0.466321	0.0506349
AL354719.2	novel transcript	0.261214	2.27989
SCIN	scinderin [Source:HGNC Symbol;Acc:HGNC:21695]	0.0816124	0.447582
N4BP3	NEDD4 binding protein 3 [Source:HGNC Symbol;Acc:HGNC:29852]	1.58717	6.39707
FGD1	FYVE, RhoGEF and PH domain containing 1 [Source:HGNC Symbol;Acc:HGNC:3663]	1.77	7.30136
PAPLN	papilin, proteoglycan like sulfated glycoprotein [Source:HGNC Symbol;Acc:HGNC:19262]	0.0444134	0.307731
ADGRD1	adhesion G protein-coupled receptor D1 [Source:HGNC Symbol;Acc:HGNC:19893]	0.41762	1.46147
TMEM38A	transmembrane protein 38A [Source:HGNC Symbol;Acc:HGNC:28462]	0.583234	3.55984
TMEM52	transmembrane protein 52 [Source:HGNC Symbol;Acc:HGNC:27916]	0.0722271	0.779529
AC034213.1	novel transcript	0.0487957	1.72088
TMEM131	transmembrane protein 131 [Source:HGNC Symbol;Acc:HGNC:30366]	16.7747	6.80369
HAR1A	highly accelerated region 1A [Source:HGNC Symbol;Acc:HGNC:33117]	0.00918534	0.625429
KIF17	kinesin family member 17 [Source:HGNC Symbol;Acc:HGNC:19167]	0.078199	0.602627
SAMD9L	sterile alpha motif domain containing 9 like [Source:HGNC Symbol;Acc:HGNC:1349]	1.98955	0.638397
DOCK2	dedicator of cytokinesis 2 [Source:HGNC Symbol;Acc:HGNC:2988]	0.151351	0.0172876
2020-03-09	membrane associated ring-CH-type finger 9 [Source:HGNC Symbol;Acc:HGNC:25139]	0.685723	3.16783
SH2D3C	SH2 domain containing 3C [Source:HGNC Symbol;Acc:HGNC:16884]	0.0184382	0.261049
ASIC1	acid sensing ion channel subunit 1 [Source:HGNC Symbol;Acc:HGNC:100]	0.510359	2.00724
PKP2	plakophilin 2 [Source:HGNC Symbol;Acc:HGNC:9024]	0.530136	2.01269
AC099489.1	vitellogenin [Source:NCBI gene;Acc:400499]	0.0364361	0.270943
ABCA3	ATP binding cassette subfamily A member 3 [Source:HGNC Symbol;Acc:HGNC:33]	6.69386	20.6311
DIRAS1	DIRAS family GTPase 1 [Source:HGNC Symbol;Acc:HGNC:19127]	0.219887	2.00361
GTF3C6	general transcription factor IIIC subunit 6 [Source:HGNC Symbol;Acc:HGNC:20872]	40.3763	13.2724
BIRC3	baculoviral IAP repeat containing 3 [Source:HGNC Symbol;Acc:HGNC:591]	3.77134	9.93717
SLC22A3	solute carrier family 22 member 3 [Source:HGNC Symbol;Acc:HGNC:10967]	12.5963	4.25564
RASD1	ras related dexamethasone induced 1 [Source:HGNC Symbol;Acc:HGNC:15828]	0.713189	5.12378
TSC22D3	TSC22 domain family member 3 [Source:HGNC Symbol;Acc:HGNC:3051]	0.464317	1.70408
WNT5A	Wnt family member 5A [Source:HGNC Symbol;Acc:HGNC:12784]	24.2372	9.91778
AC116351.2	novel transcript	0.260908	2.05303
CCND1	cyclin D1 [Source:HGNC Symbol;Acc:HGNC:1582]	58.2291	24.4927
COL15A1	collagen type XV alpha 1 chain [Source:HGNC Symbol;Acc:HGNC:2192]	0.269572	1.23871
2020-09-03	septin 3 [Source:HGNC Symbol;Acc:HGNC:10750]	0.678006	2.74323
RP1	RP1, axonemal microtubule associated [Source:HGNC Symbol;Acc:HGNC:10263]	0.276226	0.0457463
SPDL1	spindle apparatus coiled-coil protein 1 [Source:HGNC Symbol;Acc:HGNC:26010]	16.6948	6.45844
FOXO6	forkhead box O6 [Source:HGNC Symbol;Acc:HGNC:24814]	0.0783006	0.880732
SOX4	SRY-box 4 [Source:HGNC Symbol;Acc:HGNC:11200]	16.735	6.48894
SYNGR3	synaptogyrin 3 [Source:HGNC Symbol;Acc:HGNC:11501]	0.530106	2.94426
COBL	cordon-bleu WH2 repeat protein [Source:HGNC Symbol;Acc:HGNC:22199]	1.55926	5.08752
WFDC1	WAP four-disulfide core domain 1 [Source:HGNC Symbol;Acc:HGNC:15466]	0.587977	2.7793
RNF157	ring finger protein 157 [Source:HGNC Symbol;Acc:HGNC:29402]	0.117704	0.588728
FNDC11	fibronectin type III domain containing 11 [Source:HGNC Symbol;Acc:HGNC:28764]	0.228701	1.12984
ANKRD9	ankyrin repeat domain 9 [Source:HGNC Symbol;Acc:HGNC:20096]	1.02081	3.62366
MUC5B	mucin 5B, oligomeric mucus/gel-forming [Source:HGNC Symbol;Acc:HGNC:7516]	0.17243	0.714855
PATJ	PATJ, crumbs cell polarity complex component [Source:HGNC Symbol;Acc:HGNC:28881]	1.33035	3.72032
NT5E	5'-nucleotidase ecto [Source:HGNC Symbol;Acc:HGNC:8021]	101.986	42.3623
ASAP3	ArfGAP with SH3 domain, ankyrin repeat and PH domain 3 [Source:HGNC Symbol;Acc:HGNC:14987]	0.18634	0.942787
NUP50	nucleoporin 50 [Source:HGNC Symbol;Acc:HGNC:8065]	7.18782	2.36477
LINC002481	long intergenic non-protein coding RNA 2481 [Source:HGNC Symbol;Acc:HGNC:27958]	0.282351	1.87967
MFAP2	microfibril associated protein 2 [Source:HGNC Symbol;Acc:HGNC:7033]	0.560765	2.44379
KCNJ11	potassium voltage-gated channel subfamily J member 11 [Source:HGNC Symbol;Acc:HGNC:6257]	0.0324459	0.381784
KCNQ4	potassium voltage-gated channel subfamily Q member 4 [Source:HGNC Symbol;Acc:HGNC:6298]	0.0564269	0.429735
BBC3	BCL2 binding component 3 [Source:HGNC Symbol;Acc:HGNC:17868]	0.728317	3.47759
AL138759.1	novel transcript	4.1066	0.611321
PLLP	plasmolipin [Source:HGNC Symbol;Acc:HGNC:18553]	0.145863	0.697676
SORL1	sortilin related receptor 1 [Source:HGNC Symbol;Acc:HGNC:11185]	0.259286	0.899001
AC105219.3	novel transcript	1.44984	6.55923
FN1	fibronectin 1 [Source:HGNC Symbol;Acc:HGNC:3778]	8.74159	3.70032
ATP6V1C2	ATPase H+ transporting V1 subunit C2 [Source:HGNC Symbol;Acc:HGNC:18264]	0.138376	0.86645
CAPN12	calpain 12 [Source:HGNC Symbol;Acc:HGNC:13249]	0.123451	0.569256
TNFAIP8L1	TNF alpha induced protein 8 like 1 [Source:HGNC Symbol;Acc:HGNC:28279]	0.808162	2.91959
IL1B	interleukin 1 beta [Source:HGNC Symbol;Acc:HGNC:5992]	4.67611	1.3369
COL4A4	collagen type IV alpha 4 chain [Source:HGNC Symbol;Acc:HGNC:2206]	0.352623	1.37889
LAMC3	laminin subunit gamma 3 [Source:HGNC Symbol;Acc:HGNC:6494]	2.27537	8.21805
NPR1	natriuretic peptide receptor 1 [Source:HGNC Symbol;Acc:HGNC:7943]	4.78724	14.3291
TLE2	transducin like enhancer of split 2 [Source:HGNC Symbol;Acc:HGNC:11838]	0.370462	1.74508
FDPS	farnesyl diphosphate synthase [Source:HGNC Symbol;Acc:HGNC:3631]	12.1052	29.2573
CAMLG	calcium modulating ligand [Source:HGNC Symbol;Acc:HGNC:1471]	5.7376	16.1835
DBNDD2	dysbindin domain containing 2 [Source:HGNC Symbol;Acc:HGNC:15881]	0.551988	2.3304
FGFBP1	fibroblast growth factor binding protein 1 [Source:HGNC Symbol;Acc:HGNC:19695]	4.97759	17.6847
LINC00941	long intergenic non-protein coding RNA 941 [Source:HGNC Symbol;Acc:HGNC:48635]	8.4447	2.69468
ZNF326	zinc finger protein 326 [Source:HGNC Symbol;Acc:HGNC:14104]	9.67172	3.89703
RASGEF1B	RasGEF domain family member 1B [Source:HGNC Symbol;Acc:HGNC:24881]	0.0138729	0.135379
TRAPPC6A	trafficking protein particle complex 6A [Source:HGNC Symbol;Acc:HGNC:23069]	0.591578	3.55358
TNS1	tensin 1 [Source:HGNC Symbol;Acc:HGNC:11973]	0.179753	0.691718
TNFAIP3	TNF alpha induced protein 3 [Source:HGNC Symbol;Acc:HGNC:11896]	7.46456	2.90602
MIEF2	mitochondrial elongation factor 2 [Source:HGNC Symbol;Acc:HGNC:17920]	0.338609	1.36764
SNCA	synuclein alpha [Source:HGNC Symbol;Acc:HGNC:11138]	1.02828	3.32546
NEURL1B	neuralized E3 ubiquitin protein ligase 1B [Source:HGNC Symbol;Acc:HGNC:35422]	0.353438	2.14977
AC026740.1	novel transcript, antisense to TPPP	8.01143	1.79447
KLF15	Kruppel like factor 15 [Source:HGNC Symbol;Acc:HGNC:14536]	0	0.27952
HIPK2	homeodomain interacting protein kinase 2 [Source:HGNC Symbol;Acc:HGNC:14402]	8.73574	3.6826
UBASH3B	ubiquitin associated and SH3 domain containing B [Source:HGNC Symbol;Acc:HGNC:29884]	3.62459	1.26196
NOTUM	notum, palmitoleoyl-protein carboxylesterase [Source:HGNC Symbol;Acc:HGNC:27106]	1.04864	4.32943
MAFA	MAF bZIP transcription factor A [Source:HGNC Symbol;Acc:HGNC:23145]	0.855209	3.34056
CARS	cysteinyl-tRNA synthetase [Source:HGNC Symbol;Acc:HGNC:1493]	6.58191	16.3181
ABI3BP	ABI family member 3 binding protein [Source:HGNC Symbol;Acc:HGNC:17265]	0.048708	0.272353
DAPK1	death associated protein kinase 1 [Source:HGNC Symbol;Acc:HGNC:2674]	0.722633	2.32742
AC140479.5	novel transcript	3.75696	0.719486
FOXD2-AS1	FOXD2 adjacent opposite strand RNA 1 [Source:HGNC Symbol;Acc:HGNC:44256]	0.687216	2.81854
INSIG1	insulin induced gene 1 [Source:HGNC Symbol;Acc:HGNC:6083]	6.31688	17.4586
SLC25A29	solute carrier family 25 member 29 [Source:HGNC Symbol;Acc:HGNC:20116]	0.399907	1.46882
CADM4	cell adhesion molecule 4 [Source:HGNC Symbol;Acc:HGNC:30825]	0.611017	3.28251
AL358473.1	novel transcript, antisense KIF21B	0	0.136399
RMI2	RecQ mediated genome instability 2 [Source:HGNC Symbol;Acc:HGNC:28349]	0.854002	3.00313
HNRNPM	heterogeneous nuclear ribonucleoprotein M [Source:HGNC Symbol;Acc:HGNC:5046]	40.163	17.3497
MAP4K4	mitogen-activated protein kinase kinase kinase kinase 4 [Source:HGNC Symbol;Acc:HGNC:6866]	18.6355	8.34896
GPRIN3	GPRIN family member 3 [Source:HGNC Symbol;Acc:HGNC:27733]	9.60557	22.3601
TAPBP	TAP binding protein [Source:HGNC Symbol;Acc:HGNC:11566]	14.9126	34.9803
E2F1	E2F transcription factor 1 [Source:HGNC Symbol;Acc:HGNC:3113]	14.4511	41.6389
AL391056.1	novel transcript (FLJ20378)	61.7894	24.4007
FUT1	fucosyltransferase 1 (H blood group) [Source:HGNC Symbol;Acc:HGNC:4012]	0.122431	0.672837
CA11	carbonic anhydrase 11 [Source:HGNC Symbol;Acc:HGNC:1370]	3.62403	11.1921
SLF1	SMC5-SMC6 complex localization factor 1 [Source:HGNC Symbol;Acc:HGNC:25408]	5.63704	13.8489
GNRHR2	gonadotropin releasing hormone receptor 2 (pseudogene) [Source:HGNC Symbol;Acc:HGNC:16341]	0.210848	1.01601
MYO5A	myosin VA [Source:HGNC Symbol;Acc:HGNC:7602]	0.868243	0.234155
MTUS2	microtubule associated scaffold protein 2 [Source:HGNC Symbol;Acc:HGNC:20595]	0.398759	1.54185
IL18R1	interleukin 18 receptor 1 [Source:HGNC Symbol;Acc:HGNC:5988]	0.701667	2.40409
PDE4A	phosphodiesterase 4A [Source:HGNC Symbol;Acc:HGNC:8780]	1.67048	4.78963
TMEM173	transmembrane protein 173 [Source:HGNC Symbol;Acc:HGNC:27962]	2.47568	0.846099
MPLKIP	M-phase specific PLK1 interacting protein [Source:HGNC Symbol;Acc:HGNC:16002]	2.14296	6.40057
LINC00957	long intergenic non-protein coding RNA 957 [Source:HGNC Symbol;Acc:HGNC:22332]	0.109866	0.867152
PAXIP1-AS1	PAXIP1 antisense RNA 1 (head to head) [Source:HGNC Symbol;Acc:HGNC:27328]	1.1734	4.41145
CDH19	cadherin 19 [Source:HGNC Symbol;Acc:HGNC:1758]	13.8856	5.72252
TM4SF1	transmembrane 4 L six family member 1 [Source:HGNC Symbol;Acc:HGNC:11853]	69.9709	165.1
OPN3	opsin 3 [Source:HGNC Symbol;Acc:HGNC:14007]	2.33103	7.26314
PIK3CD	phosphatidylinositol-4,5-bisphosphate 3-kinase catalytic subunit delta [Source:HGNC Symbol;Acc:HGNC:8977]	0.58881	2.04281
SERPINB5	serpin family B member 5 [Source:HGNC Symbol;Acc:HGNC:8949]	41.6459	15.4751
STK38L	serine/threonine kinase 38 like [Source:HGNC Symbol;Acc:HGNC:17848]	11.7106	4.63742
LTBP4	latent transforming growth factor beta binding protein 4 [Source:HGNC Symbol;Acc:HGNC:6717]	2.75214	7.67473
GLIPR1	GLI pathogenesis related 1 [Source:HGNC Symbol;Acc:HGNC:17001]	8.4355	2.89184
CDT1	chromatin licensing and DNA replication factor 1 [Source:HGNC Symbol;Acc:HGNC:24576]	14.4196	45.8275
STARD8	StAR related lipid transfer domain containing 8 [Source:HGNC Symbol;Acc:HGNC:19161]	0.237417	1.01586
DES	desmin [Source:HGNC Symbol;Acc:HGNC:2770]	0.15226	1.00541
LOX	lysyl oxidase [Source:HGNC Symbol;Acc:HGNC:6664]	0.539889	1.86111
KLHL24	kelch like family member 24 [Source:HGNC Symbol;Acc:HGNC:25947]	1.58572	4.36661
DHTKD1	dehydrogenase E1 and transketolase domain containing 1 [Source:HGNC Symbol;Acc:HGNC:23537]	5.61101	14.3469
DLGAP1-AS2	DLGAP1 antisense RNA 2 [Source:HGNC Symbol;Acc:HGNC:28146]	2.72098	7.99911
BEST3	bestrophin 3 [Source:HGNC Symbol;Acc:HGNC:17105]	0.186505	0.0229894
HDAC5	histone deacetylase 5 [Source:HGNC Symbol;Acc:HGNC:14068]	2.88542	8.51831
OAZ2	ornithine decarboxylase antizyme 2 [Source:HGNC Symbol;Acc:HGNC:8096]	1.35369	3.7335
ENO2	enolase 2 [Source:HGNC Symbol;Acc:HGNC:3353]	0.991983	3.38653
EOMES	eomesodermin [Source:HGNC Symbol;Acc:HGNC:3372]	0.745791	0.184912
DHRS2	dehydrogenase/reductase 2 [Source:HGNC Symbol;Acc:HGNC:18349]	0.587183	0.146186
GRB7	growth factor receptor bound protein 7 [Source:HGNC Symbol;Acc:HGNC:4567]	1.45022	4.75727
PCDH7	protocadherin 7 [Source:HGNC Symbol;Acc:HGNC:8659]	2.37382	0.844466
FER1L4	fer-1 like family member 4, pseudogene [Source:HGNC Symbol;Acc:HGNC:15801]	0.072992	0.359816
PDE9A	phosphodiesterase 9A [Source:HGNC Symbol;Acc:HGNC:8795]	0.445279	1.6055
F2RL2	coagulation factor II thrombin receptor like 2 [Source:HGNC Symbol;Acc:HGNC:3539]	3.6665	1.06769
SQOR	sulfide quinone oxidoreductase [Source:HGNC Symbol;Acc:HGNC:20390]	14.8667	6.20692
ANG	angiogenin [Source:HGNC Symbol;Acc:HGNC:483]	0.758759	4.38879
SLC38A3	solute carrier family 38 member 3 [Source:HGNC Symbol;Acc:HGNC:18044]	0.102118	0.596177
CTSL	cathepsin L [Source:HGNC Symbol;Acc:HGNC:2537]	76.5458	34.8395
SCD	stearoyl-CoA desaturase [Source:HGNC Symbol;Acc:HGNC:10571]	154.871	347.873
HOXB9	homeobox B9 [Source:HGNC Symbol;Acc:HGNC:5120]	12.169	30.2783
ADI1	acireductone dioxygenase 1 [Source:HGNC Symbol;Acc:HGNC:30576]	12.0363	4.87998
TSPAN19	tetraspanin 19 [Source:HGNC Symbol;Acc:HGNC:31886]	0.0985256	0.75227
TTC4	tetratricopeptide repeat domain 4 [Source:HGNC Symbol;Acc:HGNC:12394]	17.0445	7.21634
2020-03-01	mitochondrial amidoxime reducing component 1 [Source:HGNC Symbol;Acc:HGNC:26189]	5.62563	13.0221
TC2N	tandem C2 domains, nuclear [Source:HGNC Symbol;Acc:HGNC:19859]	0.101324	0.449522
IER2	immediate early response 2 [Source:HGNC Symbol;Acc:HGNC:28871]	20.4808	5.49667
GAL3ST1	galactose-3-O-sulfotransferase 1 [Source:HGNC Symbol;Acc:HGNC:24240]	0.0766648	0.407871
NPNT	nephronectin [Source:HGNC Symbol;Acc:HGNC:27405]	3.27203	7.90764
FERMT1	fermitin family member 1 [Source:HGNC Symbol;Acc:HGNC:15889]	8.33574	2.78904
ITGA2B	integrin subunit alpha 2b [Source:HGNC Symbol;Acc:HGNC:6138]	0.0968386	0.892659
SLITRK4	SLIT and NTRK like family member 4 [Source:HGNC Symbol;Acc:HGNC:23502]	1.32362	3.56591
PRPH	peripherin [Source:HGNC Symbol;Acc:HGNC:9461]	0.0139578	0.22289
PEX19	peroxisomal biogenesis factor 19 [Source:HGNC Symbol;Acc:HGNC:9713]	9.80607	3.48678
P2RY2	purinergic receptor P2Y2 [Source:HGNC Symbol;Acc:HGNC:8541]	1.48657	0.311372
FBXO2	F-box protein 2 [Source:HGNC Symbol;Acc:HGNC:13581]	1.3114	4.6815
CYP3A5	cytochrome P450 family 3 subfamily A member 5 [Source:HGNC Symbol;Acc:HGNC:2638]	0.371472	0.0861481
PSMD11	proteasome 26S subunit, non-ATPase 11 [Source:HGNC Symbol;Acc:HGNC:9556]	29.7472	13.4841
LANCL2	LanC like 2 [Source:HGNC Symbol;Acc:HGNC:6509]	4.08198	1.40052
UCN2	urocortin 2 [Source:HGNC Symbol;Acc:HGNC:18414]	5.52086	1.52667
PPM1J	protein phosphatase, Mg2+/Mn2+ dependent 1J [Source:HGNC Symbol;Acc:HGNC:20785]	0.0743158	0.447897
SERPINB7	serpin family B member 7 [Source:HGNC Symbol;Acc:HGNC:13902]	0.655362	0.104795
AC139887.2	uncharacterized LOC100129917 [Source:NCBI gene;Acc:100129917]	1.37315	5.27558
FAM9B	family with sequence similarity 9 member B [Source:HGNC Symbol;Acc:HGNC:18404]	0.351459	1.25034
RNF39	ring finger protein 39 [Source:HGNC Symbol;Acc:HGNC:18064]	0.0776345	0.650313
RORB	RAR related orphan receptor B [Source:HGNC Symbol;Acc:HGNC:10259]	0.0271374	0.21083
JDP2	Jun dimerization protein 2 [Source:HGNC Symbol;Acc:HGNC:17546]	0.296266	1.00819
ZP3	zona pellucida glycoprotein 3 [Source:HGNC Symbol;Acc:HGNC:13189]	0.779153	3.05012
AC079949.2	novel transcript	0.107232	0.747919
C1QL1	complement C1q like 1 [Source:HGNC Symbol;Acc:HGNC:24182]	3.81849	13.7691
PLEKHA4	pleckstrin homology domain containing A4 [Source:HGNC Symbol;Acc:HGNC:14339]	0.332106	1.57182
INHBE	inhibin subunit beta E [Source:HGNC Symbol;Acc:HGNC:24029]	0	0.138012
RBCK1	RANBP2-type and C3HC4-type zinc finger containing 1 [Source:HGNC Symbol;Acc:HGNC:15864]	2.73842	7.53122
AC008105.1	uncharacterized LOC107985040 [Source:NCBI gene;Acc:107985040]	0.980569	3.71979
NT5M	5',3'-nucleotidase, mitochondrial [Source:HGNC Symbol;Acc:HGNC:15769]	0.221733	1.00497
NOXA1	NADPH oxidase activator 1 [Source:HGNC Symbol;Acc:HGNC:10668]	0.182072	1.43874
TMEM154	transmembrane protein 154 [Source:HGNC Symbol;Acc:HGNC:26489]	15.4774	7.14904
KIF21B	kinesin family member 21B [Source:HGNC Symbol;Acc:HGNC:29442]	2.70915	7.81366
LINC00473	-	8.10314	18.9299
LMNTD1	lamin tail domain containing 1 [Source:HGNC Symbol;Acc:HGNC:26683]	0.503082	0.0636016
DGKI	diacylglycerol kinase iota [Source:HGNC Symbol;Acc:HGNC:2855]	0.0978345	0.0118865
NR4A1	nuclear receptor subfamily 4 group A member 1 [Source:HGNC Symbol;Acc:HGNC:7980]	2.30099	8.36054
AC116407.1	uncharacterized LOC105371730 [Source:NCBI gene;Acc:105371730]	0	0.437381
HPCAL4	hippocalcin like 4 [Source:HGNC Symbol;Acc:HGNC:18212]	0.0316393	0.334758
AC008738.7	novel transcript	0.126171	2.30733
OTUD7A	OTU deubiquitinase 7A [Source:HGNC Symbol;Acc:HGNC:20718]	0.0292542	0.17094
AKAP12	A-kinase anchoring protein 12 [Source:HGNC Symbol;Acc:HGNC:370]	13.2375	29.4767
CTSF	cathepsin F [Source:HGNC Symbol;Acc:HGNC:2531]	3.36221	9.39593
GNAZ	G protein subunit alpha z [Source:HGNC Symbol;Acc:HGNC:4395]	0.13654	0.671141
TMEM129	transmembrane protein 129 [Source:HGNC Symbol;Acc:HGNC:25137]	1.08712	3.55412
WNT6	Wnt family member 6 [Source:HGNC Symbol;Acc:HGNC:12785]	0.0163695	0.487633
DAAM1	dishevelled associated activator of morphogenesis 1 [Source:HGNC Symbol;Acc:HGNC:18142]	3.95084	1.66501
MSN	moesin [Source:HGNC Symbol;Acc:HGNC:7373]	222.232	106.929
DBP	D-box binding PAR bZIP transcription factor [Source:HGNC Symbol;Acc:HGNC:2697]	0.317151	1.34595
ZNF467	zinc finger protein 467 [Source:HGNC Symbol;Acc:HGNC:23154]	0.237787	1.76969
ADAM12	ADAM metallopeptidase domain 12 [Source:HGNC Symbol;Acc:HGNC:190]	7.32314	3.2202
AC245041.1	novel transcript	8.01212	2.37832
RHBDL3	rhomboid like 3 [Source:HGNC Symbol;Acc:HGNC:16502]	0.00189873	0.0760295
C1QL4	complement C1q like 4 [Source:HGNC Symbol;Acc:HGNC:31416]	0.0227845	0.477855
ADRA2C	adrenoceptor alpha 2C [Source:HGNC Symbol;Acc:HGNC:283]	0.389196	1.60778
TGFA	transforming growth factor alpha [Source:HGNC Symbol;Acc:HGNC:11765]	14.7227	6.57981
ANO2	anoctamin 2 [Source:HGNC Symbol;Acc:HGNC:1183]	0.0491569	0.291458
NRP2	neuropilin 2 [Source:HGNC Symbol;Acc:HGNC:8005]	1.21171	0.357716
KYAT1	kynurenine aminotransferase 1 [Source:HGNC Symbol;Acc:HGNC:1564]	1.0722	3.57376
CDH5	cadherin 5 [Source:HGNC Symbol;Acc:HGNC:1764]	0.16169	0.607673
PSMC1P1	proteasome 26S subunit, ATPase 1 pseudogene 1 [Source:HGNC Symbol;Acc:HGNC:30147]	94.1414	42.4259
C9orf43	chromosome 9 open reading frame 43 [Source:HGNC Symbol;Acc:HGNC:23570]	0.486167	0.0418319
FAM171A2	family with sequence similarity 171 member A2 [Source:HGNC Symbol;Acc:HGNC:30480]	0.45659	2.99627
FAM69B	family with sequence similarity 69 member B [Source:HGNC Symbol;Acc:HGNC:28290]	0.169451	1.1917
ACTRT3	actin related protein T3 [Source:HGNC Symbol;Acc:HGNC:24022]	9.55659	3.362
AARS	alanyl-tRNA synthetase [Source:HGNC Symbol;Acc:HGNC:20]	40.8094	90.422
SLC7A2	solute carrier family 7 member 2 [Source:HGNC Symbol;Acc:HGNC:11060]	6.06073	38.5079
SFT2D3	SFT2 domain containing 3 [Source:HGNC Symbol;Acc:HGNC:28767]	3.47451	9.29046
POU6F1	POU class 6 homeobox 1 [Source:HGNC Symbol;Acc:HGNC:9224]	0.0766466	0.322609
CDH2	cadherin 2 [Source:HGNC Symbol;Acc:HGNC:1759]	9.86353	4.19144
ARRDC4	arrestin domain containing 4 [Source:HGNC Symbol;Acc:HGNC:28087]	2.40128	0.67613
ADAMTS10	ADAM metallopeptidase with thrombospondin type 1 motif 10 [Source:HGNC Symbol;Acc:HGNC:13201]	0.32502	1.1318
PDE4D	phosphodiesterase 4D [Source:HGNC Symbol;Acc:HGNC:8783]	6.52832	14.7122
LCN10	lipocalin 10 [Source:HGNC Symbol;Acc:HGNC:20892]	0.0187337	0.222743
LLGL2	LLGL2, scribble cell polarity complex component [Source:HGNC Symbol;Acc:HGNC:6629]	3.11535	8.42259
TMPRSS3	transmembrane serine protease 3 [Source:HGNC Symbol;Acc:HGNC:11877]	1.51492	4.35781
ICAM5	intercellular adhesion molecule 5 [Source:HGNC Symbol;Acc:HGNC:5348]	1.3249	5.67579
DENND2D	DENN domain containing 2D [Source:HGNC Symbol;Acc:HGNC:26192]	0.211007	0.776899
MGAT4A	alpha-1,3-mannosyl-glycoprotein 4-beta-N-acetylglucosaminyltransferase A [Source:HGNC Symbol;Acc:HGNC:7047]	0.106341	0.420146
GRIP2	glutamate receptor interacting protein 2 [Source:HGNC Symbol;Acc:HGNC:23841]	0.0328209	0.189447
AIF1L	allograft inflammatory factor 1 like [Source:HGNC Symbol;Acc:HGNC:28904]	0.21259	2.18716
P3H3	prolyl 3-hydroxylase 3 [Source:HGNC Symbol;Acc:HGNC:19318]	0.395442	1.37086
AL136295.1	novel protein	0	3.43332
ZC3H12D	zinc finger CCCH-type containing 12D [Source:HGNC Symbol;Acc:HGNC:21175]	0.0475368	0.26674
BAIAP2L2	BAI1 associated protein 2 like 2 [Source:HGNC Symbol;Acc:HGNC:26203]	0.275066	1.36936
KLRG2	killer cell lectin like receptor G2 [Source:HGNC Symbol;Acc:HGNC:24778]	0.229422	1.02676
PDE8B	phosphodiesterase 8B [Source:HGNC Symbol;Acc:HGNC:8794]	0.475695	1.46704
AC239868.1	novel transcript, antisense HIST2H4A	2.53796	8.53963
AL359918.1	proteasome 26S non-ATPase subunit 2 (PSMD2) pseudogene	5.07241	1.5704
FUS	FUS RNA binding protein [Source:HGNC Symbol;Acc:HGNC:4010]	45.3717	21.2478
SLC9A2	solute carrier family 9 member A2 [Source:HGNC Symbol;Acc:HGNC:11072]	0.228517	0.0201575
MTHFD2	methylenetetrahydrofolate dehydrogenase (NADP+ dependent) 2, methenyltetrahydrofolate cyclohydrolase [Source:HGNC Symbol;Acc:HGNC:7434]	11.038	23.662
DOCK4	dedicator of cytokinesis 4 [Source:HGNC Symbol;Acc:HGNC:19192]	2.91461	1.25454
LINC00526	long intergenic non-protein coding RNA 526 [Source:HGNC Symbol;Acc:HGNC:28278]	1.32051	4.48436
AC005332.4	novel transcript	1.08622	3.61446
MMAB	methylmalonic aciduria (cobalamin deficiency) cblB type [Source:HGNC Symbol;Acc:HGNC:19331]	1.37604	4.12317
FHL1	four and a half LIM domains 1 [Source:HGNC Symbol;Acc:HGNC:3702]	1.62445	4.59361
PRSS56	serine protease 56 [Source:HGNC Symbol;Acc:HGNC:39433]	0.00997574	0.269718
ELMO1	engulfment and cell motility 1 [Source:HGNC Symbol;Acc:HGNC:16286]	0.504264	0.154694
TNFRSF10D	TNF receptor superfamily member 10d [Source:HGNC Symbol;Acc:HGNC:11907]	15.0259	6.31952
FAM157A	family with sequence similarity 157 member A [Source:HGNC Symbol;Acc:HGNC:34079]	2.45339	9.13541
TDRKH-AS1	TDRKH antisense RNA 1 [Source:HGNC Symbol;Acc:HGNC:40578]	0.880414	3.43905
STRA6	stimulated by retinoic acid 6 [Source:HGNC Symbol;Acc:HGNC:30650]	4.7523	1.85394
SOCS2-AS1	SOCS2 antisense RNA 1 [Source:HGNC Symbol;Acc:HGNC:27054]	0.155439	0.682702
GNG2	G protein subunit gamma 2 [Source:HGNC Symbol;Acc:HGNC:4404]	0.19539	0.0363589
SIK1B	salt inducible kinase 1B (putative) [Source:HGNC Symbol;Acc:HGNC:52389]	36.8423	86.1975
LMO7DN	LMO7 downstream neighbor [Source:HGNC Symbol;Acc:HGNC:44370]	0.553728	0
FAM131C	family with sequence similarity 131 member C [Source:HGNC Symbol;Acc:HGNC:26717]	0.577814	2.54153
FGF12	fibroblast growth factor 12 [Source:HGNC Symbol;Acc:HGNC:3668]	0.118442	0.459681
DBNDD1	dysbindin domain containing 1 [Source:HGNC Symbol;Acc:HGNC:28455]	0.574461	2.10254
LMO4	LIM domain only 4 [Source:HGNC Symbol;Acc:HGNC:6644]	0.336717	1.13029
AL662884.1	novel transcript	13.0902	0.0818019
SNAI2	snail family transcriptional repressor 2 [Source:HGNC Symbol;Acc:HGNC:11094]	24.586	9.95462
S100P	S100 calcium binding protein P [Source:HGNC Symbol;Acc:HGNC:10504]	16.8054	39.1334
MOCOS	molybdenum cofactor sulfurase [Source:HGNC Symbol;Acc:HGNC:18234]	2.98265	7.22836
FRMD6	FERM domain containing 6 [Source:HGNC Symbol;Acc:HGNC:19839]	2.06166	0.867051
AL391422.4	novel transcript, antisense to PXDC1	1.51003	4.59347
LINC01843	long intergenic non-protein coding RNA 1843 [Source:HGNC Symbol;Acc:HGNC:52659]	5.57903	18.256
AC010507.2	novel pseudogene	1.52602	7.37412
ALPP	alkaline phosphatase, placental [Source:HGNC Symbol;Acc:HGNC:439]	10.6313	31.7824
INSYN2B	inhibitory synaptic factor family member 2B [Source:HGNC Symbol;Acc:HGNC:37271]	0.808298	0.177036
GPAT3	glycerol-3-phosphate acyltransferase 3 [Source:HGNC Symbol;Acc:HGNC:28157]	4.17863	1.43531
TCP11L2	t-complex 11 like 2 [Source:HGNC Symbol;Acc:HGNC:28627]	0.636672	1.8887
LINGO2	leucine rich repeat and Ig domain containing 2 [Source:HGNC Symbol;Acc:HGNC:21207]	0.0106674	0.137805
SYTL2	synaptotagmin like 2 [Source:HGNC Symbol;Acc:HGNC:15585]	0.159715	0.043371
ACBD4	acyl-CoA binding domain containing 4 [Source:HGNC Symbol;Acc:HGNC:23337]	1.07668	2.9654
SMOC1	SPARC related modular calcium binding 1 [Source:HGNC Symbol;Acc:HGNC:20318]	65.7841	152.126
SHMT2	serine hydroxymethyltransferase 2 [Source:HGNC Symbol;Acc:HGNC:10852]	5.61646	13.0499
KIAA1614	KIAA1614 [Source:HGNC Symbol;Acc:HGNC:29327]	0.0306805	0.173113
MYH14	myosin heavy chain 14 [Source:HGNC Symbol;Acc:HGNC:23212]	2.44037	6.48146
PPFIA4	PTPRF interacting protein alpha 4 [Source:HGNC Symbol;Acc:HGNC:9248]	0.104997	0.437272
HOXB6	homeobox B6 [Source:HGNC Symbol;Acc:HGNC:5117]	9.08491	21.8346
DDIT4	DNA damage inducible transcript 4 [Source:HGNC Symbol;Acc:HGNC:24944]	85.8899	183.356
INO80B-WBP1	INO80B-WBP1 readthrough (NMD candidate) [Source:HGNC Symbol;Acc:HGNC:49199]	0	2.17489
YPEL2	yippee like 2 [Source:HGNC Symbol;Acc:HGNC:18326]	0.100524	0.642404
RS1	retinoschisin 1 [Source:HGNC Symbol;Acc:HGNC:10457]	0.00929424	0.263876
PITRM1	pitrilysin metallopeptidase 1 [Source:HGNC Symbol;Acc:HGNC:17663]	24.6817	12.2642
DNM1	dynamin 1 [Source:HGNC Symbol;Acc:HGNC:2972]	0.0421435	0.241399
ADGRG6	adhesion G protein-coupled receptor G6 [Source:HGNC Symbol;Acc:HGNC:13841]	6.12709	14.9362
RCOR2	REST corepressor 2 [Source:HGNC Symbol;Acc:HGNC:27455]	0.158829	0.767395
SH3BGRL3	SH3 domain binding glutamate rich protein like 3 [Source:HGNC Symbol;Acc:HGNC:15568]	102.508	50.8835
AC020915.5	novel transcript	0.0162061	3.50401
ZNF664	zinc finger protein 664 [Source:HGNC Symbol;Acc:HGNC:25406]	3.82774	9.9466
HLX	H2.0 like homeobox [Source:HGNC Symbol;Acc:HGNC:4978]	1.77451	4.63872
LYPD3	LY6/PLAUR domain containing 3 [Source:HGNC Symbol;Acc:HGNC:24880]	90.7165	42.7012
PLPPR3	phospholipid phosphatase related 3 [Source:HGNC Symbol;Acc:HGNC:23497]	0.0921755	0.764207
GPR155	G protein-coupled receptor 155 [Source:HGNC Symbol;Acc:HGNC:22951]	0.0381721	0.182371
FZD10-DT	FZD10 divergent transcript [Source:HGNC Symbol;Acc:HGNC:48632]	0.617129	1.76577
MATK	megakaryocyte-associated tyrosine kinase [Source:HGNC Symbol;Acc:HGNC:6906]	2.27905	6.74956
AC023043.1	uncharacterized LOC101927809 [Source:NCBI gene;Acc:101927809]	0.234836	2.31349
IFITM1	interferon induced transmembrane protein 1 [Source:HGNC Symbol;Acc:HGNC:5412]	1.10231	3.88054
PPARGC1A	PPARG coactivator 1 alpha [Source:HGNC Symbol;Acc:HGNC:9237]	1.26085	3.03485
IGFBP3	insulin like growth factor binding protein 3 [Source:HGNC Symbol;Acc:HGNC:5472]	8.43721	3.52971
SPATS2L	spermatogenesis associated serine rich 2 like [Source:HGNC Symbol;Acc:HGNC:24574]	2.00826	0.879199
C9orf163	chromosome 9 open reading frame 163 [Source:HGNC Symbol;Acc:HGNC:26718]	0.132487	0.624314
CLYBL	citrate lyase beta like [Source:HGNC Symbol;Acc:HGNC:18355]	0.247286	0.792549
PRSS23	serine protease 23 [Source:HGNC Symbol;Acc:HGNC:14370]	42.0635	20.5127
COBLL1	cordon-bleu WH2 repeat protein like 1 [Source:HGNC Symbol;Acc:HGNC:23571]	0.136569	0.41667
DTX4	deltex E3 ubiquitin ligase 4 [Source:HGNC Symbol;Acc:HGNC:29151]	0.233243	0.828122
LRRC75A-AS1	LRRC75A antisense RNA 1 [Source:HGNC Symbol;Acc:HGNC:28619]	5.71101	12.631
AC102945.2	TEC	1.21183	0.175622
CSPG5	chondroitin sulfate proteoglycan 5 [Source:HGNC Symbol;Acc:HGNC:2467]	0.392697	1.33197
ACOXL	acyl-CoA oxidase like [Source:HGNC Symbol;Acc:HGNC:25621]	0.157453	0.603803
MAFB	MAF bZIP transcription factor B [Source:HGNC Symbol;Acc:HGNC:6408]	0.69703	0.131937
ST5	suppression of tumorigenicity 5 [Source:HGNC Symbol;Acc:HGNC:11350]	0.486653	0.171685
GRTP1	growth hormone regulated TBC protein 1 [Source:HGNC Symbol;Acc:HGNC:20310]	0.820588	2.59859
INPP4B	inositol polyphosphate-4-phosphatase type II B [Source:HGNC Symbol;Acc:HGNC:6075]	1.33433	0.501279
TPM3	tropomyosin 3 [Source:HGNC Symbol;Acc:HGNC:12012]	23.1825	9.93232
PSMD1	proteasome 26S subunit, non-ATPase 1 [Source:HGNC Symbol;Acc:HGNC:9554]	14.764	7.11198
RHBDL1	rhomboid like 1 [Source:HGNC Symbol;Acc:HGNC:10007]	0.904043	3.02328
HMGB2	high mobility group box 2 [Source:HGNC Symbol;Acc:HGNC:5000]	10.1745	22.314
GLI1	GLI family zinc finger 1 [Source:HGNC Symbol;Acc:HGNC:4317]	0.00649681	0.116254
SLC25A23	solute carrier family 25 member 23 [Source:HGNC Symbol;Acc:HGNC:19375]	3.01092	9.27901
MMP11	matrix metallopeptidase 11 [Source:HGNC Symbol;Acc:HGNC:7157]	0.0253751	0.19072
STAB1	stabilin 1 [Source:HGNC Symbol;Acc:HGNC:18628]	0.00505198	0.0652959
TYMSOS	TYMS opposite strand [Source:HGNC Symbol;Acc:HGNC:29553]	0.262649	1.41782
PSMD14	proteasome 26S subunit, non-ATPase 14 [Source:HGNC Symbol;Acc:HGNC:16889]	17.5251	8.44894
RPS10P7	ribosomal protein S10 pseudogene 7 [Source:HGNC Symbol;Acc:HGNC:36423]	2.20281	6.11803
C20orf96	chromosome 20 open reading frame 96 [Source:HGNC Symbol;Acc:HGNC:16227]	0.715714	2.50743
BCLAF1P2	BCL2 associated transcription factor 1 pseudogene 2 [Source:HGNC Symbol;Acc:HGNC:51807]	33.8348	15.3075
C4orf50	chromosome 4 open reading frame 50 [Source:HGNC Symbol;Acc:HGNC:33766]	0.00152702	0.0321776
URAHP	urate (hydroxyiso-) hydrolase, pseudogene [Source:HGNC Symbol;Acc:HGNC:43695]	0.326586	1.53125
C2CD4C	C2 calcium dependent domain containing 4C [Source:HGNC Symbol;Acc:HGNC:29417]	0.0841901	0.61414
SREBF2	sterol regulatory element binding transcription factor 2 [Source:HGNC Symbol;Acc:HGNC:11290]	11.8332	27.0043
MYO5C	myosin VC [Source:HGNC Symbol;Acc:HGNC:7604]	1.03062	2.54179
PLEK2	pleckstrin 2 [Source:HGNC Symbol;Acc:HGNC:19238]	22.3439	10.0374
EPB41L3	erythrocyte membrane protein band 4.1 like 3 [Source:HGNC Symbol;Acc:HGNC:3380]	0.300117	0.806663
DLK2	delta like non-canonical Notch ligand 2 [Source:HGNC Symbol;Acc:HGNC:21113]	0.208598	0.958332
FRGCA	FOXM1-regulated, gastric cancer associated [Source:HGNC Symbol;Acc:HGNC:51844]	0.314951	2.93784
SLITRK5	SLIT and NTRK like family member 5 [Source:HGNC Symbol;Acc:HGNC:20295]	0.989983	2.31171
ALDH1L2	aldehyde dehydrogenase 1 family member L2 [Source:HGNC Symbol;Acc:HGNC:26777]	0.424209	2.31344
RAB11FIP4	RAB11 family interacting protein 4 [Source:HGNC Symbol;Acc:HGNC:30267]	0.0301113	0.140659
DOCK10	dedicator of cytokinesis 10 [Source:HGNC Symbol;Acc:HGNC:23479]	1.61316	0.611254
ARHGEF25	Rho guanine nucleotide exchange factor 25 [Source:HGNC Symbol;Acc:HGNC:30275]	0.335474	1.12383
CHMP3	charged multivesicular body protein 3 [Source:HGNC Symbol;Acc:HGNC:29865]	5.98119	2.59125
CRAT	carnitine O-acetyltransferase [Source:HGNC Symbol;Acc:HGNC:2342]	4.93407	12.8439
CSDC2	cold shock domain containing C2 [Source:HGNC Symbol;Acc:HGNC:30359]	0.223861	1.02906
AC137936.2	novel pseudogene	0.737757	0.105891
KRT7	keratin 7 [Source:HGNC Symbol;Acc:HGNC:6445]	138.179	60.5852
AC018523.2	novel transcript	2.51198	0.243752
WIPI1	WD repeat domain, phosphoinositide interacting 1 [Source:HGNC Symbol;Acc:HGNC:25471]	3.79639	8.79153
AL109918.1	uncharacterized LOC730101 [Source:NCBI gene;Acc:730101]	0.434315	1.65281
ACTL8	actin like 8 [Source:HGNC Symbol;Acc:HGNC:24018]	0.335773	0.0388389
DHRS13	dehydrogenase/reductase 13 [Source:HGNC Symbol;Acc:HGNC:28326]	1.78823	4.84474
GASAL1	growth arrest associated lncRNA 1 [Source:HGNC Symbol;Acc:HGNC:53461]	1.93831	0.617187
DUSP5	dual specificity phosphatase 5 [Source:HGNC Symbol;Acc:HGNC:3071]	11.6358	26.9634
COL4A3	collagen type IV alpha 3 chain [Source:HGNC Symbol;Acc:HGNC:2204]	0.0948117	0.40369
HAGHL	hydroxyacylglutathione hydrolase like [Source:HGNC Symbol;Acc:HGNC:14177]	0.458832	1.51814
CEACAM1	carcinoembryonic antigen related cell adhesion molecule 1 [Source:HGNC Symbol;Acc:HGNC:1814]	1.44259	0.532651
AC089983.1	novel transcript, antisense to TXNRD1	1.46141	5.63146
TUBB4A	tubulin beta 4A class IVa [Source:HGNC Symbol;Acc:HGNC:20774]	0.0473483	0.310142
KISS1R	KISS1 receptor [Source:HGNC Symbol;Acc:HGNC:4510]	0	0.192819
NABP1	nucleic acid binding protein 1 [Source:HGNC Symbol;Acc:HGNC:26232]	5.43425	2.62197
PDZD7	PDZ domain containing 7 [Source:HGNC Symbol;Acc:HGNC:26257]	0.0587151	0.271693
AC096677.1	novel transcript	1.39814	4.56936
DLG2	discs large MAGUK scaffold protein 2 [Source:HGNC Symbol;Acc:HGNC:2901]	0.215731	0.585251
MARCOL	MARCO like [Source:HGNC Symbol;Acc:HGNC:53644]	7.70418	17.3017
RASGRP2	RAS guanyl releasing protein 2 [Source:HGNC Symbol;Acc:HGNC:9879]	0	0.0477724
SLC30A3	solute carrier family 30 member 3 [Source:HGNC Symbol;Acc:HGNC:11014]	0.0166234	0.133993
ANXA2P1	annexin A2 pseudogene 1 [Source:HGNC Symbol;Acc:HGNC:538]	13.7773	3.06313
SOCS3	suppressor of cytokine signaling 3 [Source:HGNC Symbol;Acc:HGNC:19391]	11.1259	29.03
SOCS1	suppressor of cytokine signaling 1 [Source:HGNC Symbol;Acc:HGNC:19383]	0.783015	0.0680666
MMP15	matrix metallopeptidase 15 [Source:HGNC Symbol;Acc:HGNC:7161]	6.3249	18.5863
HMG20B	high mobility group 20B [Source:HGNC Symbol;Acc:HGNC:5002]	10.7366	36.6875
IGFL2-AS1	IGFL2 antisense RNA 1 [Source:HGNC Symbol;Acc:HGNC:52559]	2.05792	5.71111
SERTAD4-AS1	SERTAD4 antisense RNA 1 [Source:HGNC Symbol;Acc:HGNC:32019]	0.458149	2.3555
ATP1B3	ATPase Na+/K+ transporting subunit beta 3 [Source:HGNC Symbol;Acc:HGNC:806]	11.0718	24.5194
KMO	kynurenine 3-monooxygenase [Source:HGNC Symbol;Acc:HGNC:6381]	0.187049	0.0304327
GNG4	G protein subunit gamma 4 [Source:HGNC Symbol;Acc:HGNC:4407]	1.04006	2.89307
H1FX	H1 histone family member X [Source:HGNC Symbol;Acc:HGNC:4722]	35.0894	132.599
ADCY3	adenylate cyclase 3 [Source:HGNC Symbol;Acc:HGNC:234]	1.15881	3.04513
COL5A3	collagen type V alpha 3 chain [Source:HGNC Symbol;Acc:HGNC:14864]	4.09889	12.2367
RAB42	RAB42, member RAS oncogene family [Source:HGNC Symbol;Acc:HGNC:28702]	1.09865	3.94036
FAM83A	family with sequence similarity 83 member A [Source:HGNC Symbol;Acc:HGNC:28210]	9.49514	4.59836
PCYT1A	phosphate cytidylyltransferase 1, choline, alpha [Source:HGNC Symbol;Acc:HGNC:8754]	9.8992	4.83969
CD70	CD70 molecule [Source:HGNC Symbol;Acc:HGNC:11937]	1.25285	6.00476
SYNE3	spectrin repeat containing nuclear envelope family member 3 [Source:HGNC Symbol;Acc:HGNC:19861]	0.195454	0.565067
GPR141	G protein-coupled receptor 141 [Source:HGNC Symbol;Acc:HGNC:19997]	0.330631	0.044774
AL139011.2	novel protein	0	4.10177
AC243960.2	tropomyosin pseudogene	131.541	48.2927
DOK3	docking protein 3 [Source:HGNC Symbol;Acc:HGNC:24583]	0.987396	0.355993
EFNB2	ephrin B2 [Source:HGNC Symbol;Acc:HGNC:3227]	3.45912	1.29012
CNGA3	cyclic nucleotide gated channel alpha 3 [Source:HGNC Symbol;Acc:HGNC:2150]	0.358992	0.102912
KIAA1958	KIAA1958 [Source:HGNC Symbol;Acc:HGNC:23427]	0.655418	2.30375
SIK1	salt inducible kinase 1 [Source:HGNC Symbol;Acc:HGNC:11142]	13.4221	35.2408
PLK2	polo like kinase 2 [Source:HGNC Symbol;Acc:HGNC:19699]	1.39246	0.505083
PAQR8	progestin and adipoQ receptor family member 8 [Source:HGNC Symbol;Acc:HGNC:15708]	0.0908634	0.382976
ADGRG2	adhesion G protein-coupled receptor G2 [Source:HGNC Symbol;Acc:HGNC:4516]	0.296759	0.0819568
SYNE2	spectrin repeat containing nuclear envelope protein 2 [Source:HGNC Symbol;Acc:HGNC:17084]	1.402	3.03988
FZD4	frizzled class receptor 4 [Source:HGNC Symbol;Acc:HGNC:4042]	2.32523	5.49051
ACSL6	acyl-CoA synthetase long chain family member 6 [Source:HGNC Symbol;Acc:HGNC:16496]	0.012576	0.079192
TRIM56	tripartite motif containing 56 [Source:HGNC Symbol;Acc:HGNC:19028]	4.62313	11.856
CTC-338M12.4	uncharacterized LOC101928649 [Source:NCBI gene;Acc:101928649]	3.31305	7.94664
LINC00570	long intergenic non-protein coding RNA 570 [Source:HGNC Symbol;Acc:HGNC:43717]	0.0740633	0.583466
FAM78A	family with sequence similarity 78 member A [Source:HGNC Symbol;Acc:HGNC:25465]	0.78204	2.43838
PSMD6	proteasome 26S subunit, non-ATPase 6 [Source:HGNC Symbol;Acc:HGNC:9564]	9.80977	4.72437
TFPI2	tissue factor pathway inhibitor 2 [Source:HGNC Symbol;Acc:HGNC:11761]	3.59281	1.32252
SNHG14	small nucleolar RNA host gene 14 [Source:HGNC Symbol;Acc:HGNC:37462]	1.25943	0.590545
AC087388.1	-	1.68828	5.69592
PIK3CD-AS2	PIK3CD antisense RNA 2 [Source:HGNC Symbol;Acc:HGNC:51334]	0	0.556006
MXD3	MAX dimerization protein 3 [Source:HGNC Symbol;Acc:HGNC:14008]	0.724766	2.34196
MXI1	MAX interactor 1, dimerization protein [Source:HGNC Symbol;Acc:HGNC:7534]	4.24472	9.19731
MISP3	MISP family member 3 [Source:HGNC Symbol;Acc:HGNC:26963]	0.239523	0.845316
TGFBR2	transforming growth factor beta receptor 2 [Source:HGNC Symbol;Acc:HGNC:11773]	12.3663	6.03742
MFSD12	major facilitator superfamily domain containing 12 [Source:HGNC Symbol;Acc:HGNC:28299]	15.3489	38.3136
JAK3	Janus kinase 3 [Source:HGNC Symbol;Acc:HGNC:6193]	0.660083	1.94037
ZDHHC23	zinc finger DHHC-type containing 23 [Source:HGNC Symbol;Acc:HGNC:28654]	0.491825	1.64493
PIM3	Pim-3 proto-oncogene, serine/threonine kinase [Source:HGNC Symbol;Acc:HGNC:19310]	12.0938	31.201
MAP3K14-AS1	MAP3K14 antisense RNA 1 [Source:HGNC Symbol;Acc:HGNC:44359]	0.260804	0.8513
PSMC6	proteasome 26S subunit, ATPase 6 [Source:HGNC Symbol;Acc:HGNC:9553]	5.7594	2.72727
CEBPG	CCAAT enhancer binding protein gamma [Source:HGNC Symbol;Acc:HGNC:1837]	7.88003	17.6157
PLCXD2	phosphatidylinositol specific phospholipase C X domain containing 2 [Source:HGNC Symbol;Acc:HGNC:26462]	2.82794	1.21139
NOG	noggin [Source:HGNC Symbol;Acc:HGNC:7866]	1.10244	4.43314
NBPF6	NBPF member 6 [Source:HGNC Symbol;Acc:HGNC:31988]	1.50737	0.458853
KCNH3	potassium voltage-gated channel subfamily H member 3 [Source:HGNC Symbol;Acc:HGNC:6252]	0.0112418	0.168566
HOOK1	hook microtubule tethering protein 1 [Source:HGNC Symbol;Acc:HGNC:19884]	0.250463	0.970149
QPRT	quinolinate phosphoribosyltransferase [Source:HGNC Symbol;Acc:HGNC:9755]	7.61805	18.6113
HR	HR, lysine demethylase and nuclear receptor corepressor [Source:HGNC Symbol;Acc:HGNC:5172]	4.68546	12.8337
RGS3	regulator of G protein signaling 3 [Source:HGNC Symbol;Acc:HGNC:9999]	0.237676	0.725239
SYT12	synaptotagmin 12 [Source:HGNC Symbol;Acc:HGNC:18381]	1.63686	4.12826
CORO7-PAM16	CORO7-PAM16 readthrough [Source:HGNC Symbol;Acc:HGNC:44424]	0.0473719	0.503418
TOB1-AS1	TOB1 antisense RNA 1 [Source:HGNC Symbol;Acc:HGNC:44340]	0.338461	1.22763
BMP8B	bone morphogenetic protein 8b [Source:HGNC Symbol;Acc:HGNC:1075]	1.09054	3.19983
FOXP2	forkhead box P2 [Source:HGNC Symbol;Acc:HGNC:13875]	0.054447	0.187992
JPH2	junctophilin 2 [Source:HGNC Symbol;Acc:HGNC:14202]	0.639345	2.31933
UBR5-AS1	UBR5 antisense RNA 1 [Source:HGNC Symbol;Acc:HGNC:51661]	0.109023	0.712071
P4HTM	prolyl 4-hydroxylase, transmembrane [Source:HGNC Symbol;Acc:HGNC:28858]	0.780526	2.0579
CACTIN-AS1	CACTIN antisense RNA 1 [Source:HGNC Symbol;Acc:HGNC:31391]	0.204211	1.04687
TGFBR3	transforming growth factor beta receptor 3 [Source:HGNC Symbol;Acc:HGNC:11774]	0.72508	1.83756
EMP1	epithelial membrane protein 1 [Source:HGNC Symbol;Acc:HGNC:3333]	2.56765	0.623463
AC010343.3	novel transcript	3.53116	1.0941
AL121772.1	novel transcript	1.02617	3.20029
PSMC4	proteasome 26S subunit, ATPase 4 [Source:HGNC Symbol;Acc:HGNC:9551]	44.2164	20.7172
LINC01003	long intergenic non-protein coding RNA 1003 [Source:HGNC Symbol;Acc:HGNC:48957]	0.615046	2.29029
HTRA3	HtrA serine peptidase 3 [Source:HGNC Symbol;Acc:HGNC:30406]	0.262804	1.11298
CARD16	caspase recruitment domain family member 16 [Source:HGNC Symbol;Acc:HGNC:33701]	10.6693	23.4024
SEC11C	SEC11 homolog C, signal peptidase complex subunit [Source:HGNC Symbol;Acc:HGNC:23400]	5.86936	2.4619
CCDC183	coiled-coil domain containing 183 [Source:HGNC Symbol;Acc:HGNC:28236]	0.0407644	0.2398
GLS2	glutaminase 2 [Source:HGNC Symbol;Acc:HGNC:29570]	0.0517363	0.34701
PLCG2	phospholipase C gamma 2 [Source:HGNC Symbol;Acc:HGNC:9066]	0.184089	0.581464
AC010457.1	novel transcript	5.71112	15.4816
TFAP2A	transcription factor AP-2 alpha [Source:HGNC Symbol;Acc:HGNC:11742]	3.06349	6.48992
RALGPS1	Ral GEF with PH domain and SH3 binding motif 1 [Source:HGNC Symbol;Acc:HGNC:16851]	0.335377	0.895753
CFAP70	cilia and flagella associated protein 70 [Source:HGNC Symbol;Acc:HGNC:30726]	0.302196	0.0690263
AL645922.1	novel complement component 2 (C2) and complement factor B (CFB) protein	0	0.265689
SORCS1	sortilin related VPS10 domain containing receptor 1 [Source:HGNC Symbol;Acc:HGNC:16697]	0.0179869	0.0995555
AC097534.2	uncharacterized LOC105377540 [Source:NCBI gene;Acc:105377540]	0.229212	0.869218
DDIT3	DNA damage inducible transcript 3 [Source:HGNC Symbol;Acc:HGNC:2726]	0.983721	3.71186
FSTL4	follistatin like 4 [Source:HGNC Symbol;Acc:HGNC:21389]	0.787142	2.32987
SLC1A4	solute carrier family 1 member 4 [Source:HGNC Symbol;Acc:HGNC:10942]	0.770043	2.17571
CIB2	calcium and integrin binding family member 2 [Source:HGNC Symbol;Acc:HGNC:24579]	0.180176	0.715228
SLC25A6	solute carrier family 25 member 6 [Source:HGNC Symbol;Acc:HGNC:10992]	52.7061	123.91
IDI1	isopentenyl-diphosphate delta isomerase 1 [Source:HGNC Symbol;Acc:HGNC:5387]	14.6535	30.6973
KCNMB4	potassium calcium-activated channel subfamily M regulatory beta subunit 4 [Source:HGNC Symbol;Acc:HGNC:6289]	2.38638	5.91741
NPTX1	neuronal pentraxin 1 [Source:HGNC Symbol;Acc:HGNC:7952]	18.0747	40.8365
AL772337.3	cathepsin L (CTSL) pseudogene	4.34688	0.715388
DLX2	distal-less homeobox 2 [Source:HGNC Symbol;Acc:HGNC:2915]	0.579209	0.116569
LINC01667	long intergenic non-protein coding RNA 1667 [Source:HGNC Symbol;Acc:HGNC:52455]	0.392475	1.7144
PSMD12	proteasome 26S subunit, non-ATPase 12 [Source:HGNC Symbol;Acc:HGNC:9557]	35.5512	15.5607
ULBP1	UL16 binding protein 1 [Source:HGNC Symbol;Acc:HGNC:14893]	0.767914	2.29334
SH3BP5	SH3 domain binding protein 5 [Source:HGNC Symbol;Acc:HGNC:10827]	1.67621	4.09789
RTN4RL2	reticulon 4 receptor like 2 [Source:HGNC Symbol;Acc:HGNC:23053]	2.16078	6.44434
ECH1	enoyl-CoA hydratase 1 [Source:HGNC Symbol;Acc:HGNC:3149]	8.07488	18.059
FAM122C	family with sequence similarity 122C [Source:HGNC Symbol;Acc:HGNC:25202]	0.80848	2.20958
NR6A1	nuclear receptor subfamily 6 group A member 1 [Source:HGNC Symbol;Acc:HGNC:7985]	0.507394	1.34853
AC026336.3	novel transcript	0.111714	0.706223
CLIP2	CAP-Gly domain containing linker protein 2 [Source:HGNC Symbol;Acc:HGNC:2586]	0.828819	2.22051
PLAA	phospholipase A2 activating protein [Source:HGNC Symbol;Acc:HGNC:9043]	19.7494	9.47175
NFIL3	nuclear factor, interleukin 3 regulated [Source:HGNC Symbol;Acc:HGNC:7787]	10.0855	22.4483
HNRNPA1P27	heterogeneous nuclear ribonucleoprotein A1 pseudogene 27 [Source:HGNC Symbol;Acc:HGNC:39545]	0.779616	0.0722062
EGFL7	EGF like domain multiple 7 [Source:HGNC Symbol;Acc:HGNC:20594]	9.91641	28.5669
GCHFR	GTP cyclohydrolase I feedback regulator [Source:HGNC Symbol;Acc:HGNC:4194]	1.64738	4.84043
ISG15	ISG15 ubiquitin-like modifier [Source:HGNC Symbol;Acc:HGNC:4053]	26.3184	81.726
CASKIN1	CASK interacting protein 1 [Source:HGNC Symbol;Acc:HGNC:20879]	0.119864	0.54689
AL162258.1	novel transcript	5.65266	1.37627
MYH15	myosin heavy chain 15 [Source:HGNC Symbol;Acc:HGNC:31073]	2.16192	0.854737
PIM1	Pim-1 proto-oncogene, serine/threonine kinase [Source:HGNC Symbol;Acc:HGNC:8986]	12.8377	28.0149
OR51B5	-	4.97035	1.6324
FAAH2	fatty acid amide hydrolase 2 [Source:HGNC Symbol;Acc:HGNC:26440]	1.45775	4.08223
AC018804.1	pseudogene similar to part of CDC42 binding protein kinase beta (DMPK-like) CDC42BPB	0.268444	1.84159
REEP6	receptor accessory protein 6 [Source:HGNC Symbol;Acc:HGNC:30078]	1.12145	4.04431
IL17RB	interleukin 17 receptor B [Source:HGNC Symbol;Acc:HGNC:18015]	0.615064	1.79916
TRAPPC9	trafficking protein particle complex 9 [Source:HGNC Symbol;Acc:HGNC:30832]	0.794711	2.1812
ST6GALNAC4	ST6 N-acetylgalactosaminide alpha-2,6-sialyltransferase 4 [Source:HGNC Symbol;Acc:HGNC:17846]	7.15352	16.7857
CPAMD8	C3 and PZP like, alpha-2-macroglobulin domain containing 8 [Source:HGNC Symbol;Acc:HGNC:23228]	0.0858298	0.31786
C1orf115	chromosome 1 open reading frame 115 [Source:HGNC Symbol;Acc:HGNC:25873]	1.05666	2.9107
AC015712.4	novel transcript	0.0364514	0.47696
ATP6V0A4	ATPase H+ transporting V0 subunit a4 [Source:HGNC Symbol;Acc:HGNC:866]	0.129727	0.00574023
ITGB7	integrin subunit beta 7 [Source:HGNC Symbol;Acc:HGNC:6162]	0.0728838	0.00515225
SYNGR1	synaptogyrin 1 [Source:HGNC Symbol;Acc:HGNC:11498]	0.136226	0.511246
SDHAP2	succinate dehydrogenase complex flavoprotein subunit A pseudogene 2 [Source:HGNC Symbol;Acc:HGNC:27408]	0	1.14234
JAG1	jagged 1 [Source:HGNC Symbol;Acc:HGNC:6188]	2.62413	1.13032
TUBA1C	tubulin alpha 1c [Source:HGNC Symbol;Acc:HGNC:20768]	209.028	102.301
IFI44	interferon induced protein 44 [Source:HGNC Symbol;Acc:HGNC:16938]	18.0095	8.77027
ICOSLG	inducible T cell costimulator ligand [Source:HGNC Symbol;Acc:HGNC:17087]	0.0440985	0.189306
EFNA3	ephrin A3 [Source:HGNC Symbol;Acc:HGNC:3223]	1.82769	4.98953
GLIS3	GLIS family zinc finger 3 [Source:HGNC Symbol;Acc:HGNC:28510]	0.776716	1.87243
CCSER1	coiled-coil serine rich protein 1 [Source:HGNC Symbol;Acc:HGNC:29349]	0.0443819	0.186939
SLC27A2	solute carrier family 27 member 2 [Source:HGNC Symbol;Acc:HGNC:10996]	2.41879	5.72538
FGB	fibrinogen beta chain [Source:HGNC Symbol;Acc:HGNC:3662]	0.138317	0.00797757
KIF13B	kinesin family member 13B [Source:HGNC Symbol;Acc:HGNC:14405]	1.76198	3.8894
DNHD1	dynein heavy chain domain 1 [Source:HGNC Symbol;Acc:HGNC:26532]	0.418291	0.96788
TRIB3	tribbles pseudokinase 3 [Source:HGNC Symbol;Acc:HGNC:16228]	4.19203	14.1217
FOXQ1	forkhead box Q1 [Source:HGNC Symbol;Acc:HGNC:20951]	11.7154	5.03307
HIP1	huntingtin interacting protein 1 [Source:HGNC Symbol;Acc:HGNC:4913]	3.2455	7.44425
ABCA1	ATP binding cassette subfamily A member 1 [Source:HGNC Symbol;Acc:HGNC:29]	3.51743	1.63035
SLC39A10	solute carrier family 39 member 10 [Source:HGNC Symbol;Acc:HGNC:20861]	10.9911	22.2544
AC116366.3	novel protein	0.168913	2.87704
ARL10	ADP ribosylation factor like GTPase 10 [Source:HGNC Symbol;Acc:HGNC:22042]	0.433434	1.16977
SLC12A7	solute carrier family 12 member 7 [Source:HGNC Symbol;Acc:HGNC:10915]	10.248	23.3822
GKAP1	G kinase anchoring protein 1 [Source:HGNC Symbol;Acc:HGNC:17496]	0.973214	2.78047
MYCL	MYCL proto-oncogene, bHLH transcription factor [Source:HGNC Symbol;Acc:HGNC:7555]	0.0480547	0.234763
SESN2	sestrin 2 [Source:HGNC Symbol;Acc:HGNC:20746]	4.63024	11.8954
ABCA5	ATP binding cassette subfamily A member 5 [Source:HGNC Symbol;Acc:HGNC:35]	1.28752	2.86679
RRNAD1	ribosomal RNA adenine dimethylase domain containing 1 [Source:HGNC Symbol;Acc:HGNC:24273]	1.09827	2.84548
ALG1L13P	asparagine-linked glycosylation 1-like 13, pseudogene [Source:HGNC Symbol;Acc:HGNC:44382]	5.25679	14.3825
KREMEN1	kringle containing transmembrane protein 1 [Source:HGNC Symbol;Acc:HGNC:17550]	0.0501218	0.235858
ATF3	activating transcription factor 3 [Source:HGNC Symbol;Acc:HGNC:785]	0.466457	1.48554
LSS	lanosterol synthase [Source:HGNC Symbol;Acc:HGNC:6708]	3.09253	6.99352
HMCN2	hemicentin 2 [Source:HGNC Symbol;Acc:HGNC:21293]	0.0313873	0.131172
PER1	period circadian regulator 1 [Source:HGNC Symbol;Acc:HGNC:8845]	1.08353	2.82036
FAM13B	family with sequence similarity 13 member B [Source:HGNC Symbol;Acc:HGNC:1335]	8.29448	3.97582
NEDD9	neural precursor cell expressed, developmentally down-regulated 9 [Source:HGNC Symbol;Acc:HGNC:7733]	0.152608	0.417745
HRAT92	heart tissue-associated transcript 92 [Source:NCBI gene;Acc:441307]	0.675382	2.49904
PC	pyruvate carboxylase [Source:HGNC Symbol;Acc:HGNC:8636]	6.73629	16.2119
RIBC2	RIB43A domain with coiled-coils 2 [Source:HGNC Symbol;Acc:HGNC:13241]	0.857351	2.56437
CSTF3	cleavage stimulation factor subunit 3 [Source:HGNC Symbol;Acc:HGNC:2485]	12.6303	6.16446
AC241585.2	TEC	0.073744	0.530527
CCNG1	cyclin G1 [Source:HGNC Symbol;Acc:HGNC:1592]	3.39704	7.302
NEXN	nexilin F-actin binding protein [Source:HGNC Symbol;Acc:HGNC:29557]	1.33437	0.493257
HSPA5	heat shock protein family A (Hsp70) member 5 [Source:HGNC Symbol;Acc:HGNC:5238]	400.568	807.649
ASIC3	acid sensing ion channel subunit 3 [Source:HGNC Symbol;Acc:HGNC:101]	0.0726615	0.334697
MCM3AP-AS1	MCM3AP antisense RNA 1 [Source:HGNC Symbol;Acc:HGNC:16417]	0.385397	1.04413
C6orf48	chromosome 6 open reading frame 48 [Source:HGNC Symbol;Acc:HGNC:19078]	8.62239	18.616
KLHL23	kelch like family member 23 [Source:HGNC Symbol;Acc:HGNC:27506]	0.7999	2.03929
ST8SIA4	ST8 alpha-N-acetyl-neuraminide alpha-2,8-sialyltransferase 4 [Source:HGNC Symbol;Acc:HGNC:10871]	1.70082	4.11846
SLC44A3	solute carrier family 44 member 3 [Source:HGNC Symbol;Acc:HGNC:28689]	0.0202605	0.199915
CCDC114	coiled-coil domain containing 114 [Source:HGNC Symbol;Acc:HGNC:26560]	0.0233354	0.17288
CD163L1	CD163 molecule like 1 [Source:HGNC Symbol;Acc:HGNC:30375]	0.589785	0.192577
PMM1	phosphomannomutase 1 [Source:HGNC Symbol;Acc:HGNC:9114]	1.11214	3.05595
ZDHHC11B	zinc finger DHHC-type containing 11B [Source:HGNC Symbol;Acc:HGNC:32962]	0.158343	0.651606
MPZ	myelin protein zero [Source:HGNC Symbol;Acc:HGNC:7225]	0.245803	0.0569414
AC046176.1	proteasome (prosome, macropain) 26S subunit, ATPase, 6 (PSMC6) pseudogene	49.7866	19.8009
SLC29A4	solute carrier family 29 member 4 [Source:HGNC Symbol;Acc:HGNC:23097]	0.187059	0.695281
RNASE4	ribonuclease A family member 4 [Source:HGNC Symbol;Acc:HGNC:10047]	0.348041	1.21755
HIST2H4B	histone cluster 2 H4 family member b [Source:HGNC Symbol;Acc:HGNC:29607]	1.85204	4.67932
ELOA	elongin A [Source:HGNC Symbol;Acc:HGNC:11620]	11.9149	5.14073
CBX7	chromobox 7 [Source:HGNC Symbol;Acc:HGNC:1557]	0.661214	1.66661
GPR75	G protein-coupled receptor 75 [Source:HGNC Symbol;Acc:HGNC:4526]	10.2422	4.36138
BLOC1S5-TXNDC5	BLOC1S5-TXNDC5 readthrough (NMD candidate) [Source:HGNC Symbol;Acc:HGNC:42001]	18.2917	0
ARHGEF16	Rho guanine nucleotide exchange factor 16 [Source:HGNC Symbol;Acc:HGNC:15515]	1.84208	4.59458
ACOX2	acyl-CoA oxidase 2 [Source:HGNC Symbol;Acc:HGNC:120]	0.283017	0.0457016
AADAC	arylacetamide deacetylase [Source:HGNC Symbol;Acc:HGNC:17]	0.432636	0.0519908
INHBA	inhibin subunit beta A [Source:HGNC Symbol;Acc:HGNC:6066]	6.48199	13.0402
MT-TV	mitochondrially encoded tRNA valine [Source:HGNC Symbol;Acc:HGNC:7500]	190.883	64.537
AL096865.1	novel transcript, antisense to RUNX2	0	0.52957
NOXO1	NADPH oxidase organizer 1 [Source:HGNC Symbol;Acc:HGNC:19404]	0.0748784	0.373703
LAMA4	laminin subunit alpha 4 [Source:HGNC Symbol;Acc:HGNC:6484]	0.460657	0.166171
GDPD3	glycerophosphodiester phosphodiesterase domain containing 3 [Source:HGNC Symbol;Acc:HGNC:28638]	6.46235	1.80231
C2orf48	chromosome 2 open reading frame 48 [Source:HGNC Symbol;Acc:HGNC:26322]	0.264206	1.09909
LINC01315	long intergenic non-protein coding RNA 1315 [Source:HGNC Symbol;Acc:HGNC:50513]	0.0164077	0.271288
FAM225A	family with sequence similarity 225 member A [Source:HGNC Symbol;Acc:HGNC:27855]	0.532955	0.171699
TPM3P6	tropomyosin 3 pseudogene 6 [Source:HGNC Symbol;Acc:HGNC:39169]	17.896	6.60261
LAMA3	laminin subunit alpha 3 [Source:HGNC Symbol;Acc:HGNC:6483]	1.6857	3.5118
TBX2	T-box 2 [Source:HGNC Symbol;Acc:HGNC:11597]	0.736336	0.26228
NATD1	N-acetyltransferase domain containing 1 [Source:HGNC Symbol;Acc:HGNC:30770]	0.809679	2.46109
MAOA	monoamine oxidase A [Source:HGNC Symbol;Acc:HGNC:6833]	0.189746	0.0462442
BCAM	basal cell adhesion molecule (Lutheran blood group) [Source:HGNC Symbol;Acc:HGNC:6722]	0.551586	1.62445
ABLIM2	actin binding LIM protein family member 2 [Source:HGNC Symbol;Acc:HGNC:19195]	0.0140304	0.088256
RAB18	RAB18, member RAS oncogene family [Source:HGNC Symbol;Acc:HGNC:14244]	7.8628	3.79638
GDAP1	ganglioside induced differentiation associated protein 1 [Source:HGNC Symbol;Acc:HGNC:15968]	3.21173	1.35031
LINC00887	long intergenic non-protein coding RNA 887 [Source:HGNC Symbol;Acc:HGNC:48574]	0.0737684	0.383916
DLX1	distal-less homeobox 1 [Source:HGNC Symbol;Acc:HGNC:2914]	0.57511	0.174578
KCTD12	potassium channel tetramerization domain containing 12 [Source:HGNC Symbol;Acc:HGNC:14678]	2.42936	5.65246
TNNT1	troponin T1, slow skeletal type [Source:HGNC Symbol;Acc:HGNC:11948]	7.57239	17.4481
PAPPA	pappalysin 1 [Source:HGNC Symbol;Acc:HGNC:8602]	1.49855	0.643088
ZNF204P	zinc finger protein 204, pseudogene [Source:HGNC Symbol;Acc:HGNC:12995]	0.080346	0.512985
SLITRK6	SLIT and NTRK like family member 6 [Source:HGNC Symbol;Acc:HGNC:23503]	3.6576	1.39047
B4GALNT4	beta-1,4-N-acetyl-galactosaminyltransferase 4 [Source:HGNC Symbol;Acc:HGNC:26315]	3.58356	10.4832
AP006621.3	uncharacterized LOC171391 [Source:NCBI gene;Acc:171391]	0.909426	2.77693
PGPEP1	pyroglutamyl-peptidase I [Source:HGNC Symbol;Acc:HGNC:13568]	2.46333	5.53838
ARHGAP26	Rho GTPase activating protein 26 [Source:HGNC Symbol;Acc:HGNC:17073]	0.973513	0.413736
NEK10	NIMA related kinase 10 [Source:HGNC Symbol;Acc:HGNC:18592]	0.235046	0.0666795
HOXC-AS1	HOXC cluster antisense RNA 1 [Source:HGNC Symbol;Acc:HGNC:43749]	0.929696	3.73166
PPP1R32	protein phosphatase 1 regulatory subunit 32 [Source:HGNC Symbol;Acc:HGNC:28869]	0.00650833	0.187532
PTK7	protein tyrosine kinase 7 (inactive) [Source:HGNC Symbol;Acc:HGNC:9618]	0.408724	1.0847
ZEB2	zinc finger E-box binding homeobox 2 [Source:HGNC Symbol;Acc:HGNC:14881]	0.735008	0.351718
STIM2	stromal interaction molecule 2 [Source:HGNC Symbol;Acc:HGNC:19205]	3.62961	1.65694
TMC8	transmembrane channel like 8 [Source:HGNC Symbol;Acc:HGNC:20474]	0.0203922	0.118458
GPR153	G protein-coupled receptor 153 [Source:HGNC Symbol;Acc:HGNC:23618]	2.24113	5.95026
ANKRD29	ankyrin repeat domain 29 [Source:HGNC Symbol;Acc:HGNC:27110]	0.300967	0.795293
CHAC1	ChaC glutathione specific gamma-glutamylcyclotransferase 1 [Source:HGNC Symbol;Acc:HGNC:28680]	0.628874	2.7944
GRK3	G protein-coupled receptor kinase 3 [Source:HGNC Symbol;Acc:HGNC:290]	0.0420592	0.183726
FYN	FYN proto-oncogene, Src family tyrosine kinase [Source:HGNC Symbol;Acc:HGNC:4037]	0.391309	0.989503
UNC5CL	unc-5 family C-terminal like [Source:HGNC Symbol;Acc:HGNC:21203]	0.0436891	0.335328
SYT14	synaptotagmin 14 [Source:HGNC Symbol;Acc:HGNC:23143]	0.0142298	0.000761174
CERS4	ceramide synthase 4 [Source:HGNC Symbol;Acc:HGNC:23747]	0.192157	0.646178
CRABP2	cellular retinoic acid binding protein 2 [Source:HGNC Symbol;Acc:HGNC:2339]	1.45299	4.03926
DICER1-AS1	DICER1 antisense RNA 1 [Source:HGNC Symbol;Acc:HGNC:43017]	0.107351	0.425228
AC012513.3	TEC	4.48807	1.68796
CREB5	cAMP responsive element binding protein 5 [Source:HGNC Symbol;Acc:HGNC:16844]	0.0848534	0.355284
C21orf58	chromosome 21 open reading frame 58 [Source:HGNC Symbol;Acc:HGNC:1300]	0.43596	1.18999
ZBTB25	zinc finger and BTB domain containing 25 [Source:HGNC Symbol;Acc:HGNC:13112]	0.737354	1.81203
ECHDC3	enoyl-CoA hydratase domain containing 3 [Source:HGNC Symbol;Acc:HGNC:23489]	1.69343	4.4758
DMBT1	deleted in malignant brain tumors 1 [Source:HGNC Symbol;Acc:HGNC:2926]	0.272406	0.740398
FN3K	fructosamine 3 kinase [Source:HGNC Symbol;Acc:HGNC:24822]	2.62247	5.99423
AL137145.2	uncharacterized LOC399715 [Source:NCBI gene;Acc:399715]	0	0.13737
LRRC61	leucine rich repeat containing 61 [Source:HGNC Symbol;Acc:HGNC:21704]	0.722562	1.92369
ABO	ABO, alpha 1-3-N-acetylgalactosaminyltransferase and alpha 1-3-galactosyltransferase [Source:HGNC Symbol;Acc:HGNC:79]	0.0395111	0.187581
ADGRB2	adhesion G protein-coupled receptor B2 [Source:HGNC Symbol;Acc:HGNC:944]	0.189194	0.870035
SELENOP	selenoprotein P [Source:HGNC Symbol;Acc:HGNC:10751]	0.422116	1.11277
CRLF1	cytokine receptor like factor 1 [Source:HGNC Symbol;Acc:HGNC:2364]	1.53845	4.63892
DCST2	DC-STAMP domain containing 2 [Source:HGNC Symbol;Acc:HGNC:26562]	0.064534	0.311428
S1PR5	sphingosine-1-phosphate receptor 5 [Source:HGNC Symbol;Acc:HGNC:14299]	0.0907137	0.331198
PEX11G	peroxisomal biogenesis factor 11 gamma [Source:HGNC Symbol;Acc:HGNC:20208]	0.119066	0.578007
SENP3-EIF4A1	SENP3-EIF4A1 readthrough (NMD candidate) [Source:HGNC Symbol;Acc:HGNC:49182]	18.1172	0.073418
COL9A3	collagen type IX alpha 3 chain [Source:HGNC Symbol;Acc:HGNC:2219]	2.71251	8.59133
USH1G	USH1 protein network component sans [Source:HGNC Symbol;Acc:HGNC:16356]	0.00707534	0.123967
ZNF445	zinc finger protein 445 [Source:HGNC Symbol;Acc:HGNC:21018]	0.531822	1.54379
NAGA	alpha-N-acetylgalactosaminidase [Source:HGNC Symbol;Acc:HGNC:7631]	9.3743	19.7027
FAM81A	family with sequence similarity 81 member A [Source:HGNC Symbol;Acc:HGNC:28379]	1.0183	2.40028
ATF4P3	activating transcription factor 4 pseudogene 3 [Source:HGNC Symbol;Acc:HGNC:788]	6.31305	15.8761
IL17REL	interleukin 17 receptor E like [Source:HGNC Symbol;Acc:HGNC:33808]	0.0297655	0.24566
NBEAL2	neurobeachin like 2 [Source:HGNC Symbol;Acc:HGNC:31928]	3.25237	7.14906
P2RX1	purinergic receptor P2X 1 [Source:HGNC Symbol;Acc:HGNC:8533]	0	0.0982966
HYI	hydroxypyruvate isomerase (putative) [Source:HGNC Symbol;Acc:HGNC:26948]	4.63094	2.13853
RORC	RAR related orphan receptor C [Source:HGNC Symbol;Acc:HGNC:10260]	0.123573	0.415628
CACNA1F	calcium voltage-gated channel subunit alpha1 F [Source:HGNC Symbol;Acc:HGNC:1393]	0	0.0688496
PNMA2	PNMA family member 2 [Source:HGNC Symbol;Acc:HGNC:9159]	1.90311	4.2231
AC133785.1	novel transcript, antisense to ARHGEF4	0.513817	1.46635
FLYWCH2	FLYWCH family member 2 [Source:HGNC Symbol;Acc:HGNC:25178]	9.79428	25.5058
ULK2	unc-51 like autophagy activating kinase 2 [Source:HGNC Symbol;Acc:HGNC:13480]	0.64105	1.5392
SPAG4	sperm associated antigen 4 [Source:HGNC Symbol;Acc:HGNC:11214]	1.02665	2.89969
SPIRE2	spire type actin nucleation factor 2 [Source:HGNC Symbol;Acc:HGNC:30623]	8.16426	17.0402
TRIB1	tribbles pseudokinase 1 [Source:HGNC Symbol;Acc:HGNC:16891]	5.00606	2.37657
FBXO17	F-box protein 17 [Source:HGNC Symbol;Acc:HGNC:18754]	0.316793	0.885392
NALT1	NOTCH1 associated lncRNA in T cell acute lymphoblastic leukemia 1 [Source:HGNC Symbol;Acc:HGNC:51192]	0.564812	2.34306
HMGCS1	3-hydroxy-3-methylglutaryl-CoA synthase 1 [Source:HGNC Symbol;Acc:HGNC:5007]	23.5668	47.3606
LINC01094	long intergenic non-protein coding RNA 1094 [Source:HGNC Symbol;Acc:HGNC:49219]	0.0975476	0.0109828
HOXA11-AS	HOXA11 antisense RNA [Source:HGNC Symbol;Acc:HGNC:24957]	1.02203	2.8552
CACNA1H	calcium voltage-gated channel subunit alpha1 H [Source:HGNC Symbol;Acc:HGNC:1395]	0.308534	1.02942
MCAM	melanoma cell adhesion molecule [Source:HGNC Symbol;Acc:HGNC:6934]	3.51966	7.86665
PHF7	PHD finger protein 7 [Source:HGNC Symbol;Acc:HGNC:18458]	0.363324	1.0065
SLC50A1	solute carrier family 50 member 1 [Source:HGNC Symbol;Acc:HGNC:30657]	4.4517	8.92273
ALOX15B	arachidonate 15-lipoxygenase, type B [Source:HGNC Symbol;Acc:HGNC:434]	0.00601706	0.103663
FGG	fibrinogen gamma chain [Source:HGNC Symbol;Acc:HGNC:3694]	0.0844869	0.00485732
IGFN1	immunoglobulin-like and fibronectin type III domain containing 1 [Source:HGNC Symbol;Acc:HGNC:24607]	0.353613	0.083329
SH3BP5-AS1	SH3BP5 antisense RNA 1 [Source:HGNC Symbol;Acc:HGNC:44501]	1.87875	0.752319
PACERR	PTGS2 antisense NFKB1 complex-mediated expression regulator RNA [Source:HGNC Symbol;Acc:HGNC:50552]	2.98447	8.34605
C7orf31	chromosome 7 open reading frame 31 [Source:HGNC Symbol;Acc:HGNC:21722]	0.0267437	0.183662
GTF2H5	general transcription factor IIH subunit 5 [Source:HGNC Symbol;Acc:HGNC:21157]	2.30974	0.997492
GSEC	G-quadruplex forming sequence containing lncRNA [Source:HGNC Symbol;Acc:HGNC:48645]	0.788031	2.01524
MAST1	microtubule associated serine/threonine kinase 1 [Source:HGNC Symbol;Acc:HGNC:19034]	0.182836	0.538805
SV2B	synaptic vesicle glycoprotein 2B [Source:HGNC Symbol;Acc:HGNC:16874]	0	0.0166242
PTPRH	protein tyrosine phosphatase, receptor type H [Source:HGNC Symbol;Acc:HGNC:9672]	1.73986	4.26164
CACNB1	calcium voltage-gated channel auxiliary subunit beta 1 [Source:HGNC Symbol;Acc:HGNC:1401]	0.637789	1.65039
SLC6A16	solute carrier family 6 member 16 [Source:HGNC Symbol;Acc:HGNC:13622]	0.13836	0.490388
AP000357.2	novel transcript	0.115795	1.35025
FASN	fatty acid synthase [Source:HGNC Symbol;Acc:HGNC:3594]	27.8672	67.1768
LPCAT4	lysophosphatidylcholine acyltransferase 4 [Source:HGNC Symbol;Acc:HGNC:30059]	3.64708	7.31129
ZNF503	zinc finger protein 503 [Source:HGNC Symbol;Acc:HGNC:23589]	10.3276	4.21801
CDKN2D	cyclin dependent kinase inhibitor 2D [Source:HGNC Symbol;Acc:HGNC:1790]	1.08166	3.0112
ARSB	arylsulfatase B [Source:HGNC Symbol;Acc:HGNC:714]	2.71455	1.26361
PCOLCE	procollagen C-endopeptidase enhancer [Source:HGNC Symbol;Acc:HGNC:8738]	1.61752	4.27919
CCHCR1	coiled-coil alpha-helical rod protein 1 [Source:HGNC Symbol;Acc:HGNC:13930]	1.12036	2.51704
STARD9	StAR related lipid transfer domain containing 9 [Source:HGNC Symbol;Acc:HGNC:19162]	0.219617	0.519487
AL445222.1	novel transcript	0.491932	2.36628
KANSL1L	KAT8 regulatory NSL complex subunit 1 like [Source:HGNC Symbol;Acc:HGNC:26310]	0.312033	0.823694
LHFPL2	LHFPL tetraspan subfamily member 2 [Source:HGNC Symbol;Acc:HGNC:6588]	6.2111	2.18733
KLRC3	killer cell lectin like receptor C3 [Source:HGNC Symbol;Acc:HGNC:6376]	0.0121226	0.433378
TNFRSF13C	TNF receptor superfamily member 13C [Source:HGNC Symbol;Acc:HGNC:17755]	0.090331	0.419962
RBM8B	RNA binding motif protein 8B pseudogene [Source:HGNC Symbol;Acc:HGNC:13426]	53.4935	24.9577
NFKBIA	NFKB inhibitor alpha [Source:HGNC Symbol;Acc:HGNC:7797]	4.92396	10.1206
EML2-AS1	EML2 antisense RNA 1 [Source:HGNC Symbol;Acc:HGNC:48331]	3.70425	10.675
CCDC171	coiled-coil domain containing 171 [Source:HGNC Symbol;Acc:HGNC:29828]	0.649317	0.233408
SH3TC2	SH3 domain and tetratricopeptide repeats 2 [Source:HGNC Symbol;Acc:HGNC:29427]	0.598129	0.235484
SPINK13	serine peptidase inhibitor, Kazal type 13 (putative) [Source:HGNC Symbol;Acc:HGNC:27200]	5.72786	13.8017
RPL13AP5	ribosomal protein L13a pseudogene 5 [Source:HGNC Symbol;Acc:HGNC:23736]	589.406	1438.37
FAM25A	family with sequence similarity 25 member A [Source:HGNC Symbol;Acc:HGNC:23436]	5.05628	1.05819
SCARA3	scavenger receptor class A member 3 [Source:HGNC Symbol;Acc:HGNC:19000]	2.57769	6.15571
RNF144B	ring finger protein 144B [Source:HGNC Symbol;Acc:HGNC:21578]	7.12611	3.38864
ACSL5	acyl-CoA synthetase long chain family member 5 [Source:HGNC Symbol;Acc:HGNC:16526]	3.26088	1.52677
PEX6	peroxisomal biogenesis factor 6 [Source:HGNC Symbol;Acc:HGNC:8859]	3.59012	8.82221
AC092299.1	novel pseudogene	0.842412	4.81856
AC078817.1	ribosomal protein L26 (RPL26) pseudogene	7.52719	21.3171
COMTD1	catechol-O-methyltransferase domain containing 1 [Source:HGNC Symbol;Acc:HGNC:26309]	1.67328	4.59724
SNORA18	small nucleolar RNA, H/ACA box 18 [Source:HGNC Symbol;Acc:HGNC:32608]	16.5186	0.410249
SYTL4	synaptotagmin like 4 [Source:HGNC Symbol;Acc:HGNC:15588]	1.61992	3.4093
MYT1L	myelin transcription factor 1 like [Source:HGNC Symbol;Acc:HGNC:7623]	0.00264086	0.0331049
AC004771.3	novel transcript, antisense to INCA1	0	0.796955
IQCD	IQ motif containing D [Source:HGNC Symbol;Acc:HGNC:25168]	0.121688	0.513702
FGD4	FYVE, RhoGEF and PH domain containing 4 [Source:HGNC Symbol;Acc:HGNC:19125]	1.27998	0.467478
SALL4	spalt like transcription factor 4 [Source:HGNC Symbol;Acc:HGNC:15924]	0.814483	2.03968
AP000347.1	glucuronidase, beta (GUSB) pseudogene	0.264865	0.808498
AC068473.5	novel transcript	1.50125	3.93598
AC012313.8	novel transcript	0.0366908	0.210609
HHAT	hedgehog acyltransferase [Source:HGNC Symbol;Acc:HGNC:18270]	0.791731	0.284251
PDPK1	3-phosphoinositide dependent protein kinase 1 [Source:HGNC Symbol;Acc:HGNC:8816]	3.58943	1.50631
SMPD1	sphingomyelin phosphodiesterase 1 [Source:HGNC Symbol;Acc:HGNC:11120]	3.306	1.24162
SNHG7	small nucleolar RNA host gene 7 [Source:HGNC Symbol;Acc:HGNC:28254]	3.75044	8.61837
AC069185.1	novel transcript	0	0.307244
HSPA2	heat shock protein family A (Hsp70) member 2 [Source:HGNC Symbol;Acc:HGNC:5235]	0.208861	0.576618
TK1	thymidine kinase 1 [Source:HGNC Symbol;Acc:HGNC:11830]	4.84433	10.2915
AC026786.1	novel protein	0	0.283289
SLC22A23	solute carrier family 22 member 23 [Source:HGNC Symbol;Acc:HGNC:21106]	0.0791135	0.0171431
CYP51A1	cytochrome P450 family 51 subfamily A member 1 [Source:HGNC Symbol;Acc:HGNC:2649]	25.2193	50.8616
RYR1	ryanodine receptor 1 [Source:HGNC Symbol;Acc:HGNC:10483]	0.703445	1.57152
ELL3	elongation factor for RNA polymerase II 3 [Source:HGNC Symbol;Acc:HGNC:23113]	0.15425	0.516191
AC090502.1	uncharacterized LOC100507377 [Source:NCBI gene;Acc:100507377]	0.0162757	0.199965
LINC01273	long intergenic non-protein coding RNA 1273 [Source:HGNC Symbol;Acc:HGNC:50329]	0.843796	2.7406
RASGEF1A	RasGEF domain family member 1A [Source:HGNC Symbol;Acc:HGNC:24246]	3.40193	8.0107
SETBP1	SET binding protein 1 [Source:HGNC Symbol;Acc:HGNC:15573]	0.528737	0.200098
TMEM47	transmembrane protein 47 [Source:HGNC Symbol;Acc:HGNC:18515]	1.62415	4.13462
HES4	hes family bHLH transcription factor 4 [Source:HGNC Symbol;Acc:HGNC:24149]	2.12051	6.85886
S100A10	S100 calcium binding protein A10 [Source:HGNC Symbol;Acc:HGNC:10487]	95.3535	33.392
C1S	complement C1s [Source:HGNC Symbol;Acc:HGNC:1247]	3.95158	1.85932
TTC39A	tetratricopeptide repeat domain 39A [Source:HGNC Symbol;Acc:HGNC:18657]	0.0769425	0.241143
TMEM61	transmembrane protein 61 [Source:HGNC Symbol;Acc:HGNC:27296]	0	0.345223
ENOX1	ecto-NOX disulfide-thiol exchanger 1 [Source:HGNC Symbol;Acc:HGNC:25474]	0.629354	1.74602
AL357060.1	uncharacterized LOC100130476 [Source:NCBI gene;Acc:100130476]	0.940834	0.318469
AC105285.1	uncharacterized LOC101930370 [Source:NCBI gene;Acc:101930370]	0.127466	0.510041
PTGFR	prostaglandin F receptor [Source:HGNC Symbol;Acc:HGNC:9600]	0.1728	0.0285663
AC073111.4	novel transcript	0	0.367778
TRIM39	tripartite motif containing 39 [Source:HGNC Symbol;Acc:HGNC:10065]	2.37564	1.03156
ZNF581	zinc finger protein 581 [Source:HGNC Symbol;Acc:HGNC:25017]	2.35562	6.8253
DNASE2	deoxyribonuclease 2, lysosomal [Source:HGNC Symbol;Acc:HGNC:2960]	9.14425	18.9179
ARFGEF3	ARFGEF family member 3 [Source:HGNC Symbol;Acc:HGNC:21213]	0.550393	1.26092
TVP23A	trans-golgi network vesicle protein 23 homolog A [Source:HGNC Symbol;Acc:HGNC:20398]	0.097206	0.334913
MCTP1	multiple C2 and transmembrane domain containing 1 [Source:HGNC Symbol;Acc:HGNC:26183]	2.77771	1.36723
BCKDHA	branched chain keto acid dehydrogenase E1, alpha polypeptide [Source:HGNC Symbol;Acc:HGNC:986]	4.98703	10.9245
AC105052.3	novel protein, POLR2J2-UPK3BL readthrough	0.86497	3.0495
ACTBP2	actin, beta pseudogene 2 [Source:HGNC Symbol;Acc:HGNC:135]	19.8847	5.84338
HNRNPA1P33	heterogeneous nuclear ribonucleoprotein A1 pseudogene 33 [Source:HGNC Symbol;Acc:HGNC:44990]	12.6537	4.14069
KAZN	kazrin, periplakin interacting protein [Source:HGNC Symbol;Acc:HGNC:29173]	0.0382435	0.151058
LPCAT1	lysophosphatidylcholine acyltransferase 1 [Source:HGNC Symbol;Acc:HGNC:25718]	8.00529	19.935
AC093323.2	TEC	0.13398	0.863971
DACH1	dachshund family transcription factor 1 [Source:HGNC Symbol;Acc:HGNC:2663]	0.0320961	0.186109
AC074212.1	novel transcript, antisense to SIX5	0.415167	1.31786
AC002451.1	novel transcript	0	0.250431
ILF3-DT	ILF3 divergent tranacript [Source:HGNC Symbol;Acc:HGNC:27115]	1.7491	4.66849
CARD14	caspase recruitment domain family member 14 [Source:HGNC Symbol;Acc:HGNC:16446]	0.245956	0.734166
AC068700.1	novel transcript, overlapping to PKIA	0.462642	0.111679
LINC00899	long intergenic non-protein coding RNA 899 [Source:HGNC Symbol;Acc:HGNC:48583]	0.602384	1.46089
EOGT	EGF domain specific O-linked N-acetylglucosamine transferase [Source:HGNC Symbol;Acc:HGNC:28526]	2.37008	1.13473
PRSS16	serine protease 16 [Source:HGNC Symbol;Acc:HGNC:9480]	0.133078	0.397736
FRMPD4	FERM and PDZ domain containing 4 [Source:HGNC Symbol;Acc:HGNC:29007]	0.0802142	0.0163149
TRIM7	tripartite motif containing 7 [Source:HGNC Symbol;Acc:HGNC:16278]	0.299295	0.778048
CCDC87	coiled-coil domain containing 87 [Source:HGNC Symbol;Acc:HGNC:25579]	0.224637	0.0235772
POLE4	DNA polymerase epsilon 4, accessory subunit [Source:HGNC Symbol;Acc:HGNC:18755]	7.72094	3.64758
C16orf74	chromosome 16 open reading frame 74 [Source:HGNC Symbol;Acc:HGNC:23362]	0.591327	1.69504
TMEM159	transmembrane protein 159 [Source:HGNC Symbol;Acc:HGNC:30136]	0.280769	0.793615
AMDHD1	amidohydrolase domain containing 1 [Source:HGNC Symbol;Acc:HGNC:28577]	0.84262	2.06709
SLC12A5-AS1	SLC12A5 and MMP9 antisense RNA 1 [Source:HGNC Symbol;Acc:HGNC:53143]	0.369339	1.21885
SLC43A2	solute carrier family 43 member 2 [Source:HGNC Symbol;Acc:HGNC:23087]	0.285929	0.0798977
FAM3C2	family with sequence similarity 3 member C2 (pseudogene) [Source:HGNC Symbol;Acc:HGNC:34501]	74.8102	33.5981
GADD45A	growth arrest and DNA damage inducible alpha [Source:HGNC Symbol;Acc:HGNC:4095]	6.34866	2.93449
RASGEF1C	RasGEF domain family member 1C [Source:HGNC Symbol;Acc:HGNC:27400]	0.0386602	0.215632
AC018413.1	uncharacterized LOC101927989 [Source:NCBI gene;Acc:101927989]	0.037101	0.403415
C16orf58	chromosome 16 open reading frame 58 [Source:HGNC Symbol;Acc:HGNC:25848]	1.62648	4.80629
FBXO27	F-box protein 27 [Source:HGNC Symbol;Acc:HGNC:18753]	0.102656	0.373247
ZNF385A	zinc finger protein 385A [Source:HGNC Symbol;Acc:HGNC:17521]	3.30522	7.02537
FAIM	Fas apoptotic inhibitory molecule [Source:HGNC Symbol;Acc:HGNC:18703]	4.41329	1.99545
DLG4	discs large MAGUK scaffold protein 4 [Source:HGNC Symbol;Acc:HGNC:2903]	1.70765	3.74561
MDK	midkine [Source:HGNC Symbol;Acc:HGNC:6972]	0.146525	0.453089
SRBD1	S1 RNA binding domain 1 [Source:HGNC Symbol;Acc:HGNC:25521]	7.72303	3.82927
EFR3B	EFR3 homolog B [Source:HGNC Symbol;Acc:HGNC:29155]	0.243956	0.628649
PXN-AS1	PXN antisense RNA 1 [Source:HGNC Symbol;Acc:HGNC:44123]	0.495516	1.3032
AC008663.1	novel transcript	0.544266	2.68958
MOSPD1	motile sperm domain containing 1 [Source:HGNC Symbol;Acc:HGNC:25235]	5.5683	11.3758
SDHAF4	succinate dehydrogenase complex assembly factor 4 [Source:HGNC Symbol;Acc:HGNC:20957]	1.65103	4.3064
KCNK5	potassium two pore domain channel subfamily K member 5 [Source:HGNC Symbol;Acc:HGNC:6280]	0.461351	1.34261
RASL10B	RAS like family 10 member B [Source:HGNC Symbol;Acc:HGNC:30295]	0.0553128	0.352901
FAM131A	family with sequence similarity 131 member A [Source:HGNC Symbol;Acc:HGNC:28308]	0.285081	0.682858
HERPUD1	homocysteine inducible ER protein with ubiquitin like domain 1 [Source:HGNC Symbol;Acc:HGNC:13744]	3.52285	7.49115
LRP1	LDL receptor related protein 1 [Source:HGNC Symbol;Acc:HGNC:6692]	6.35476	12.8432
CERCAM	cerebral endothelial cell adhesion molecule [Source:HGNC Symbol;Acc:HGNC:23723]	2.07344	5.33334
DSCAM-AS1	DSCAM antisense RNA 1 [Source:HGNC Symbol;Acc:HGNC:40197]	0.0416924	0.328276
AC006059.2	novel transcript	0	1.5053
STEAP1	STEAP family member 1 [Source:HGNC Symbol;Acc:HGNC:11378]	1.03337	0.307961
NUPR1	nuclear protein 1, transcriptional regulator [Source:HGNC Symbol;Acc:HGNC:29990]	0.0484682	0.227273
ABCA2	ATP binding cassette subfamily A member 2 [Source:HGNC Symbol;Acc:HGNC:32]	9.85491	21.6016
AJ003147.1	novel transcript	0.0380767	0.997236
LINC01002	long intergenic non-protein coding RNA 1002 [Source:HGNC Symbol;Acc:HGNC:38538]	0.31009	0.779148
PCMTD1	protein-L-isoaspartate (D-aspartate) O-methyltransferase domain containing 1 [Source:HGNC Symbol;Acc:HGNC:30483]	1.41895	3.50289
HIST1H1D	histone cluster 1 H1 family member d [Source:HGNC Symbol;Acc:HGNC:4717]	0.152248	1.25484
KCTD20	potassium channel tetramerization domain containing 20 [Source:HGNC Symbol;Acc:HGNC:21052]	3.69154	11.6494
AC117409.1	26S protease regulatory subunit 7 (PSMC2) pseudogene	5.12378	1.62248
AC004951.4	novel transcript, POLR2J4 pseudogene-RASA4 pseudogene readthrough	0	0.247372
FLRT2	fibronectin leucine rich transmembrane protein 2 [Source:HGNC Symbol;Acc:HGNC:3761]	0.199923	0.0783751
AP003392.4	novel transcript	1.16122	0.378629
AC021127.1	putative novel transript	0.582031	2.58138
B3GALT5	beta-1,3-galactosyltransferase 5 [Source:HGNC Symbol;Acc:HGNC:920]	0.0533799	0.00852283
SH3TC2-DT	SH3TC2 divergent transcript [Source:HGNC Symbol;Acc:HGNC:52905]	0.292827	0.0699105
KDELR1	KDEL endoplasmic reticulum protein retention receptor 1 [Source:HGNC Symbol;Acc:HGNC:6304]	19.8278	42.2079
EEPD1	endonuclease/exonuclease/phosphatase family domain containing 1 [Source:HGNC Symbol;Acc:HGNC:22223]	2.07701	0.929391
LINC02600	long intergenic non-protein coding RNA 2600 [Source:HGNC Symbol;Acc:HGNC:53177]	0.0462321	0.284653
TUBB2A	tubulin beta 2A class IIa [Source:HGNC Symbol;Acc:HGNC:12412]	15.5849	6.79285
DLX4	distal-less homeobox 4 [Source:HGNC Symbol;Acc:HGNC:2917]	0.634624	1.80977
SGCE	sarcoglycan epsilon [Source:HGNC Symbol;Acc:HGNC:10808]	3.03397	6.34383
ALDH1A2	aldehyde dehydrogenase 1 family member A2 [Source:HGNC Symbol;Acc:HGNC:15472]	0.00378168	0.0389278
PEX11B	peroxisomal biogenesis factor 11 beta [Source:HGNC Symbol;Acc:HGNC:8853]	3.69067	1.56471
ST6GALNAC6	ST6 N-acetylgalactosaminide alpha-2,6-sialyltransferase 6 [Source:HGNC Symbol;Acc:HGNC:23364]	0.845124	2.04578
PTPRB	protein tyrosine phosphatase, receptor type B [Source:HGNC Symbol;Acc:HGNC:9665]	0.782841	1.6437
TLCD2	TLC domain containing 2 [Source:HGNC Symbol;Acc:HGNC:33522]	1.05199	2.40855
AC137932.3	novel transcript, antisense to ANKRD11	0.656881	1.7086
LIPE	lipase E, hormone sensitive type [Source:HGNC Symbol;Acc:HGNC:6621]	0.312516	0.858856
NIPSNAP1	nipsnap homolog 1 [Source:HGNC Symbol;Acc:HGNC:7827]	3.98455	9.85055
LINC02035	long intergenic non-protein coding RNA 2035 [Source:HGNC Symbol;Acc:HGNC:52875]	1.49574	3.38085
SH2B2	SH2B adaptor protein 2 [Source:HGNC Symbol;Acc:HGNC:17381]	1.69262	4.30732
GPR87	G protein-coupled receptor 87 [Source:HGNC Symbol;Acc:HGNC:4538]	2.14543	0.852824
IL11	interleukin 11 [Source:HGNC Symbol;Acc:HGNC:5966]	2.9898	6.4088
UNG	uracil DNA glycosylase [Source:HGNC Symbol;Acc:HGNC:12572]	10.8745	23.1368
DNAH17-AS1	DNAH17 antisense RNA 1 [Source:HGNC Symbol;Acc:HGNC:48594]	1.49972	3.54746
EPHA3	EPH receptor A3 [Source:HGNC Symbol;Acc:HGNC:3387]	0.00230644	0.0756382
HSD11B1L	hydroxysteroid 11-beta dehydrogenase 1 like [Source:HGNC Symbol;Acc:HGNC:30419]	0.0607325	0.221279
FAM219A	family with sequence similarity 219 member A [Source:HGNC Symbol;Acc:HGNC:19920]	2.69344	1.23194
AL121832.3	novel transcript, sense intronic to CABLES2	0.44031	1.25714
CARHSP1	calcium regulated heat stable protein 1 [Source:HGNC Symbol;Acc:HGNC:17150]	2.38472	4.84769
PLAC1	placenta specific 1 [Source:HGNC Symbol;Acc:HGNC:9044]	0.176323	0.668133
CAMSAP3	calmodulin regulated spectrin associated protein family member 3 [Source:HGNC Symbol;Acc:HGNC:29307]	0.812466	2.67129
RTN2	reticulon 2 [Source:HGNC Symbol;Acc:HGNC:10468]	1.32515	3.26993
CGB5	chorionic gonadotropin subunit beta 5 [Source:HGNC Symbol;Acc:HGNC:16452]	0.718965	0.0412435
ROR2	receptor tyrosine kinase like orphan receptor 2 [Source:HGNC Symbol;Acc:HGNC:10257]	0.95557	2.19001
AL139147.1	novel transcript, antisense to SGIP1	1.19982	0.212324
CU633906.2	uncharacterized LOC102724843 [Source:NCBI gene;Acc:102724843]	0.281789	0.778422
SYNE4	spectrin repeat containing nuclear envelope family member 4 [Source:HGNC Symbol;Acc:HGNC:26703]	0.076992	0.365664
LPAL2	lipoprotein(a) like 2, pseudogene [Source:HGNC Symbol;Acc:HGNC:21210]	0.5138	0.160637
SLC22A31	solute carrier family 22 member 31 [Source:HGNC Symbol;Acc:HGNC:27091]	0.0567632	0.32241
ACVR2B	activin A receptor type 2B [Source:HGNC Symbol;Acc:HGNC:174]	1.40155	2.83289
TGIF2-RAB5IF	TGIF2-RAB5IF readthrough [Source:HGNC Symbol;Acc:HGNC:44664]	1.83753	0.0161264
SAMD11	sterile alpha motif domain containing 11 [Source:HGNC Symbol;Acc:HGNC:28706]	0.676515	1.89268
CAPS	calcyphosine [Source:HGNC Symbol;Acc:HGNC:1487]	0.283667	0.879717
CU634019.6	uncharacterized LOC105379499 [Source:NCBI gene;Acc:105379499]	1.27729	3.1142
IL1A	interleukin 1 alpha [Source:HGNC Symbol;Acc:HGNC:5991]	7.51922	3.45145
HDAC6	histone deacetylase 6 [Source:HGNC Symbol;Acc:HGNC:14064]	1.07102	2.27184
CASC8	cancer susceptibility 8 [Source:HGNC Symbol;Acc:HGNC:45129]	0.106072	0.539461
CLIC3	chloride intracellular channel 3 [Source:HGNC Symbol;Acc:HGNC:2064]	0.432381	1.65893
RHPN1	rhophilin Rho GTPase binding protein 1 [Source:HGNC Symbol;Acc:HGNC:19973]	1.30538	3.29729
ADGRG1	adhesion G protein-coupled receptor G1 [Source:HGNC Symbol;Acc:HGNC:4512]	2.20676	0.900309
Z83843.1	novel transcript, sense intronic FTX	5.11357	2.305
SNAI3	snail family transcriptional repressor 3 [Source:HGNC Symbol;Acc:HGNC:18411]	0.0113595	0.258932
PHEX	phosphate regulating endopeptidase homolog X-linked [Source:HGNC Symbol;Acc:HGNC:8918]	0.313419	0.0868703
AL157935.2	novel transcript	0.137298	2.73099
LINC01971	long intergenic non-protein coding RNA 1971 [Source:HGNC Symbol;Acc:HGNC:52797]	0.526647	2.00023
AL391058.1	heterogeneous nuclear ribonucleoprotein A3 (hnRNPA3) pseudogene	77.8469	33.6815
ELF3-AS1	ELF3 antisense RNA 1 [Source:HGNC Symbol;Acc:HGNC:40211]	1.94417	5.15285
PCDHB2	protocadherin beta 2 [Source:HGNC Symbol;Acc:HGNC:8687]	4.50336	1.44993
EPGN	epithelial mitogen [Source:HGNC Symbol;Acc:HGNC:17470]	1.22339	0.389624
HIST3H2A	histone cluster 3 H2A [Source:HGNC Symbol;Acc:HGNC:20507]	3.35567	11.1298
AP003071.5	novel protein	0	0.149514
AC092171.3	uncharacterized LOC100129484 [Source:NCBI gene;Acc:100129484]	0.133179	0.574078
PKN3	protein kinase N3 [Source:HGNC Symbol;Acc:HGNC:17999]	19.0012	40.9547
C11orf54	chromosome 11 open reading frame 54 [Source:HGNC Symbol;Acc:HGNC:30204]	1.75071	3.74242
NR4A2	nuclear receptor subfamily 4 group A member 2 [Source:HGNC Symbol;Acc:HGNC:7981]	0.986452	2.39577
KRT8P45	keratin 8 pseudogene 45 [Source:HGNC Symbol;Acc:HGNC:39879]	8.97553	3.08679
NOA1	nitric oxide associated 1 [Source:HGNC Symbol;Acc:HGNC:28473]	6.71758	13.7893
AC131011.1	novel transcript	0	0.543286
SAMD15	sterile alpha motif domain containing 15 [Source:HGNC Symbol;Acc:HGNC:18631]	0.483469	0.121754
IFNE	interferon epsilon [Source:HGNC Symbol;Acc:HGNC:18163]	1.58412	0.470709
AKR1C1	aldo-keto reductase family 1 member C1 [Source:HGNC Symbol;Acc:HGNC:384]	2.13136	4.48638
PLIN4	perilipin 4 [Source:HGNC Symbol;Acc:HGNC:29393]	0.0319878	0.175646
GABBR1	gamma-aminobutyric acid type B receptor subunit 1 [Source:HGNC Symbol;Acc:HGNC:4070]	0.345461	0.863832
AC027682.6	uncharacterized LOC100505942 [Source:NCBI gene;Acc:100505942]	0.867634	2.74699
ST6GAL1	ST6 beta-galactoside alpha-2,6-sialyltransferase 1 [Source:HGNC Symbol;Acc:HGNC:10860]	0.28925	0.800714
MCF2L	MCF.2 cell line derived transforming sequence like [Source:HGNC Symbol;Acc:HGNC:14576]	0.356817	0.818769
BHLHA15	basic helix-loop-helix family member a15 [Source:HGNC Symbol;Acc:HGNC:22265]	0.241774	1.0262
IGSF8	immunoglobulin superfamily member 8 [Source:HGNC Symbol;Acc:HGNC:17813]	6.82713	15.9454
AC013268.3	pseudogene similar to part of zinc finger protein 532 (ZNF532)	0.871123	0.277285
ASMTL	acetylserotonin O-methyltransferase like [Source:HGNC Symbol;Acc:HGNC:751]	6.46035	14.4115
RGS11	regulator of G protein signaling 11 [Source:HGNC Symbol;Acc:HGNC:9993]	0.602847	1.54141
QPCTL	glutaminyl-peptide cyclotransferase like [Source:HGNC Symbol;Acc:HGNC:25952]	5.61355	12.7891
FRMD3	FERM domain containing 3 [Source:HGNC Symbol;Acc:HGNC:24125]	1.18487	0.489787
AC110048.2	novel transcript	0.11522	0.0161731
ABCG1	ATP binding cassette subfamily G member 1 [Source:HGNC Symbol;Acc:HGNC:73]	1.49984	3.30694
RNF208	ring finger protein 208 [Source:HGNC Symbol;Acc:HGNC:25420]	3.37257	9.00432
SERPINB8	serpin family B member 8 [Source:HGNC Symbol;Acc:HGNC:8952]	2.10722	0.975011
AC127024.8	TEC	0.271084	0.923627
ABCC9	ATP binding cassette subfamily C member 9 [Source:HGNC Symbol;Acc:HGNC:60]	0.117794	0.0311665
DENND6B	DENN domain containing 6B [Source:HGNC Symbol;Acc:HGNC:32690]	0.219475	0.655804
KCNK15-AS1	KCNK15 and WISP2 antisense RNA 1 [Source:HGNC Symbol;Acc:HGNC:49901]	0.062993	0.411248
LINC01285	long intergenic non-protein coding RNA 1285 [Source:HGNC Symbol;Acc:HGNC:50344]	0.0151995	0.136067
AC005329.1	novel transcript, antisense to NDUFS7	0.054983	0.284379
NEIL1	nei like DNA glycosylase 1 [Source:HGNC Symbol;Acc:HGNC:18448]	0.0250525	0.101394
RPL13	ribosomal protein L13 [Source:HGNC Symbol;Acc:HGNC:10303]	8.57237	20.6398
SDHAF1	succinate dehydrogenase complex assembly factor 1 [Source:HGNC Symbol;Acc:HGNC:33867]	7.57008	17.1239
ZBED8	zinc finger BED-type containing 8 [Source:HGNC Symbol;Acc:HGNC:30804]	0.946179	2.17403
GLI2	GLI family zinc finger 2 [Source:HGNC Symbol;Acc:HGNC:4318]	2.32206	1.05015
MIR137HG	MIR137 host gene [Source:HGNC Symbol;Acc:HGNC:42871]	0.0754409	0.00756471
TUBAP2	tubulin alpha pseudogene 2 [Source:HGNC Symbol;Acc:HGNC:14531]	32.2569	10.2392
YPEL4	yippee like 4 [Source:HGNC Symbol;Acc:HGNC:18328]	0.0404534	0.16097
GSDMB	gasdermin B [Source:HGNC Symbol;Acc:HGNC:23690]	0.170717	0.51771
PPP1R3E	protein phosphatase 1 regulatory subunit 3E [Source:HGNC Symbol;Acc:HGNC:14943]	0.142177	0.403675
AC005332.5	novel transcript	1.86207	4.39162
ITGAD	integrin subunit alpha D [Source:HGNC Symbol;Acc:HGNC:6146]	0	0.0776631
HIST1H2AG	histone cluster 1 H2A family member g [Source:HGNC Symbol;Acc:HGNC:4737]	6.27457	13.0026
KLHL13	kelch like family member 13 [Source:HGNC Symbol;Acc:HGNC:22931]	2.87336	5.79953
ETNPPL	ethanolamine-phosphate phospho-lyase [Source:HGNC Symbol;Acc:HGNC:14404]	0.0264109	0.166305
LINC00173	long intergenic non-protein coding RNA 173 [Source:HGNC Symbol;Acc:HGNC:33791]	0.0136135	0.210649
EPS8L3	EPS8 like 3 [Source:HGNC Symbol;Acc:HGNC:21297]	0.391858	1.03553
GATA5	GATA binding protein 5 [Source:HGNC Symbol;Acc:HGNC:15802]	0.860351	2.61699
TMC6	transmembrane channel like 6 [Source:HGNC Symbol;Acc:HGNC:18021]	0.914857	2.28084
SLC16A2	solute carrier family 16 member 2 [Source:HGNC Symbol;Acc:HGNC:10923]	0.721342	0.269596
YIF1B	Yip1 interacting factor homolog B, membrane trafficking protein [Source:HGNC Symbol;Acc:HGNC:30511]	2.95081	6.27454
ORAI3	ORAI calcium release-activated calcium modulator 3 [Source:HGNC Symbol;Acc:HGNC:28185]	0.289673	1.04741
AL136164.4	TEC	3.629	8.39692
AC084036.1	novel transcript, antisense to KCNAB1	0.413142	2.26169
NCCRP1	non-specific cytotoxic cell receptor protein 1 homolog (zebrafish) [Source:HGNC Symbol;Acc:HGNC:33739]	4.01959	9.24245
MEIOC	meiosis specific with coiled-coil domain [Source:HGNC Symbol;Acc:HGNC:26670]	0.342211	0.849432
ADAP1	ArfGAP with dual PH domains 1 [Source:HGNC Symbol;Acc:HGNC:16486]	0.484156	1.50667
CGB8	chorionic gonadotropin subunit beta 8 [Source:HGNC Symbol;Acc:HGNC:16453]	0.895921	0.111297
PCBP2-OT1	PCBP2 overlapping transcript 1 [Source:HGNC Symbol;Acc:HGNC:49150]	1.11409	0.141993
LINC01963	long intergenic non-protein coding RNA 1963 [Source:HGNC Symbol;Acc:HGNC:25283]	5.08967	2.38926
MAP3K7CL	MAP3K7 C-terminal like [Source:HGNC Symbol;Acc:HGNC:16457]	0.311256	0.751647
PADI1	peptidyl arginine deiminase 1 [Source:HGNC Symbol;Acc:HGNC:18367]	0.0606775	0.0027702
C2orf15	chromosome 2 open reading frame 15 [Source:HGNC Symbol;Acc:HGNC:28436]	0.193746	0.925555
SUGT1P4-STRA6LP	SUGT1P4-STRA6LP readthrough [Source:HGNC Symbol;Acc:HGNC:53834]	1.03928	0.391734
GPT2	glutamic--pyruvic transaminase 2 [Source:HGNC Symbol;Acc:HGNC:18062]	1.10974	2.75947
AC092384.2	uncharacterized LOC101927793 [Source:NCBI gene;Acc:101927793]	0.534512	1.39264
MPST	mercaptopyruvate sulfurtransferase [Source:HGNC Symbol;Acc:HGNC:7223]	0.925805	2.19997
F12	coagulation factor XII [Source:HGNC Symbol;Acc:HGNC:3530]	0.387153	1.20053
FAM57B	family with sequence similarity 57 member B [Source:HGNC Symbol;Acc:HGNC:25295]	0.00241571	0.058531
WTIP	WT1 interacting protein [Source:HGNC Symbol;Acc:HGNC:20964]	0.348378	0.900872
CHRD	chordin [Source:HGNC Symbol;Acc:HGNC:1949]	0.0109731	0.0691028
ENTPD7	ectonucleoside triphosphate diphosphohydrolase 7 [Source:HGNC Symbol;Acc:HGNC:19745]	6.04795	2.91676
ACKR3	atypical chemokine receptor 3 [Source:HGNC Symbol;Acc:HGNC:23692]	0.707794	1.99392
GPR78	G protein-coupled receptor 78 [Source:HGNC Symbol;Acc:HGNC:4528]	0.190412	0.0357487
RARA-AS1	RARA antisense RNA 1 [Source:HGNC Symbol;Acc:HGNC:49577]	0.392662	1.46882
LINC00997	long intergenic non-protein coding RNA 997 [Source:HGNC Symbol;Acc:HGNC:48952]	1.85658	4.38406
ANO9	anoctamin 9 [Source:HGNC Symbol;Acc:HGNC:20679]	0.337045	0.774852
RTN4R	reticulon 4 receptor [Source:HGNC Symbol;Acc:HGNC:18601]	0.593332	1.85989
H2AFJ	H2A histone family member J [Source:HGNC Symbol;Acc:HGNC:14456]	3.42837	7.95115
SHANK2	SH3 and multiple ankyrin repeat domains 2 [Source:HGNC Symbol;Acc:HGNC:14295]	0.265848	0.625277
AC106820.5	uncharacterized LOC105371050 [Source:NCBI gene;Acc:105371050]	0.240256	1.02358
AC010733.2	novel transcript	1.33987	6.15016
MAPT	microtubule associated protein tau [Source:HGNC Symbol;Acc:HGNC:6893]	0.235395	0.647597
VLDLR	very low density lipoprotein receptor [Source:HGNC Symbol;Acc:HGNC:12698]	0.903169	1.90971
VMO1	vitelline membrane outer layer 1 homolog [Source:HGNC Symbol;Acc:HGNC:30387]	0	0.191792
HSPA8P5	heat shock protein family A (Hsp70) member 8 pseudogene 5 [Source:HGNC Symbol;Acc:HGNC:44920]	6.45105	2.48372
OLFML2A	olfactomedin like 2A [Source:HGNC Symbol;Acc:HGNC:27270]	1.02491	2.38591
LINC00910	long intergenic non-protein coding RNA 910 [Source:HGNC Symbol;Acc:HGNC:44361]	0.21443	0.545529
CXCL16	C-X-C motif chemokine ligand 16 [Source:HGNC Symbol;Acc:HGNC:16642]	0.449248	1.19568
MT-ND6	mitochondrially encoded NADH:ubiquinone oxidoreductase core subunit 6 [Source:HGNC Symbol;Acc:HGNC:7462]	1841.35	913.609
AL390039.1	general transcription factor IIIC, polypeptide 6, alpha 35kDa (GTF3C6) pseudogene	5.96075	1.92077
COLQ	collagen like tail subunit of asymmetric acetylcholinesterase [Source:HGNC Symbol;Acc:HGNC:2226]	0	0.0444933
SLC22A4	solute carrier family 22 member 4 [Source:HGNC Symbol;Acc:HGNC:10968]	2.42894	1.05366
OVGP1	oviductal glycoprotein 1 [Source:HGNC Symbol;Acc:HGNC:8524]	0.769832	1.92606
DHFR	dihydrofolate reductase [Source:HGNC Symbol;Acc:HGNC:2861]	3.23621	8.25753
SLC16A1-AS1	SLC16A1 antisense RNA 1 [Source:HGNC Symbol;Acc:HGNC:49445]	1.35448	2.72109
DGCR11	DiGeorge syndrome critical region gene 11 [Source:HGNC Symbol;Acc:HGNC:17226]	1.03731	0.340346
PTGS1	prostaglandin-endoperoxide synthase 1 [Source:HGNC Symbol;Acc:HGNC:9604]	2.67724	5.61372
LINC02043	long intergenic non-protein coding RNA 2043 [Source:HGNC Symbol;Acc:HGNC:52883]	0.0188624	0.274572
AARSD1	alanyl-tRNA synthetase domain containing 1 [Source:HGNC Symbol;Acc:HGNC:28417]	3.60717	1.38235
VASH1	vasohibin 1 [Source:HGNC Symbol;Acc:HGNC:19964]	3.42918	7.06534
STXBP5L	syntaxin binding protein 5 like [Source:HGNC Symbol;Acc:HGNC:30757]	0.0947386	0.0232675
GDPD1	glycerophosphodiester phosphodiesterase domain containing 1 [Source:HGNC Symbol;Acc:HGNC:20883]	0.426824	1.09626
AL162231.2	novel transcript	0.137101	1.00779
PSMC1	proteasome 26S subunit, ATPase 1 [Source:HGNC Symbol;Acc:HGNC:9547]	4.18202	2.04494
DIXDC1	DIX domain containing 1 [Source:HGNC Symbol;Acc:HGNC:23695]	0.81301	1.74336
EEF1A2	eukaryotic translation elongation factor 1 alpha 2 [Source:HGNC Symbol;Acc:HGNC:3192]	95.8049	198.189
MSNP1	moesin pseudogene 1 [Source:HGNC Symbol;Acc:HGNC:7374]	3.81961	1.39201
AL390195.2	novel transcript, sense overlapping WDR77 & OVGP1	0.575935	1.65843
PRRT2	proline rich transmembrane protein 2 [Source:HGNC Symbol;Acc:HGNC:30500]	0.00760241	0.0458493
CNTNAP3P2	contactin associated protein-like 3 pseudogene 2 [Source:HGNC Symbol;Acc:HGNC:49589]	0.690166	0.241985
DNAJA1P3	DnaJ heat shock protein family (Hsp40) member A1 pseudogene 3 [Source:HGNC Symbol;Acc:HGNC:39339]	5.9385	1.24489
EDAR	ectodysplasin A receptor [Source:HGNC Symbol;Acc:HGNC:2895]	0.250924	0.0801153
TNFSF12	TNF superfamily member 12 [Source:HGNC Symbol;Acc:HGNC:11927]	0.357592	1.12801
PKN1	protein kinase N1 [Source:HGNC Symbol;Acc:HGNC:9405]	9.99957	21.8178
ABLIM3	actin binding LIM protein family member 3 [Source:HGNC Symbol;Acc:HGNC:29132]	1.50546	0.639818
ITGB6	integrin subunit beta 6 [Source:HGNC Symbol;Acc:HGNC:6161]	0.237006	0.0809474
AP000781.2	novel protein	0.0788048	0.426078
CASP9	caspase 9 [Source:HGNC Symbol;Acc:HGNC:1511]	2.14077	4.35287
ADAMTSL5	ADAMTS like 5 [Source:HGNC Symbol;Acc:HGNC:27912]	1.73186	4.18869
SUOX	sulfite oxidase [Source:HGNC Symbol;Acc:HGNC:11460]	2.2163	0.973636
TNNI3	troponin I3, cardiac type [Source:HGNC Symbol;Acc:HGNC:11947]	0.0348018	0.217895
LRRC73	leucine rich repeat containing 73 [Source:HGNC Symbol;Acc:HGNC:21375]	0.0533874	0.343703
RPL13A	ribosomal protein L13a [Source:HGNC Symbol;Acc:HGNC:10304]	14.0544	39.22
RALGAPA2	Ral GTPase activating protein catalytic alpha subunit 2 [Source:HGNC Symbol;Acc:HGNC:16207]	0.310961	0.713327
CSRP2	cysteine and glycine rich protein 2 [Source:HGNC Symbol;Acc:HGNC:2470]	0.917528	2.06876
AL356512.1	novel transcript, antisense to EFCAB2	0.203485	0.878462
MAML2	mastermind like transcriptional coactivator 2 [Source:HGNC Symbol;Acc:HGNC:16259]	2.18952	1.05457
PSMG4	proteasome assembly chaperone 4 [Source:HGNC Symbol;Acc:HGNC:21108]	0.701666	1.57529
PALMD	palmdelphin [Source:HGNC Symbol;Acc:HGNC:15846]	0.352045	0.129758
LONRF1	LON peptidase N-terminal domain and ring finger 1 [Source:HGNC Symbol;Acc:HGNC:26302]	0.812578	1.76013
PYROXD2	pyridine nucleotide-disulphide oxidoreductase domain 2 [Source:HGNC Symbol;Acc:HGNC:23517]	0.745414	1.72265
FAM45A	family with sequence similarity 45 member A [Source:HGNC Symbol;Acc:HGNC:31793]	0.281493	0.692551
GABPB1-AS1	GABPB1 antisense RNA 1 [Source:HGNC Symbol;Acc:HGNC:44157]	0.827098	1.76759
AP003469.4	novel transcript	0.363759	1.07882
AC010976.2	novel transcript, antisense to MYO7B	0.383005	0
AC016205.1	novel transcript	0.356514	0.932037
AP000654.1	novel transcript	0.454424	0.057519
CD177	CD177 molecule [Source:HGNC Symbol;Acc:HGNC:30072]	0.743351	0.261609
TRIML2	tripartite motif family like 2 [Source:HGNC Symbol;Acc:HGNC:26378]	0.054192	0.27468
NIPSNAP2	nipsnap homolog 2 [Source:HGNC Symbol;Acc:HGNC:4179]	4.74456	9.64698
AC068768.1	novel transcript	3.29876	7.3215
ACPP	acid phosphatase, prostate [Source:HGNC Symbol;Acc:HGNC:125]	0.213152	0.0523254
HOXD10	homeobox D10 [Source:HGNC Symbol;Acc:HGNC:5133]	0.0189207	0.157849
KCNJ12	potassium voltage-gated channel subfamily J member 12 [Source:HGNC Symbol;Acc:HGNC:6258]	6.68324	3.29972
HCP5	HLA complex P5 [Source:HGNC Symbol;Acc:HGNC:21659]	0.532334	1.20774
AC245100.6	novel transcript	0	0.169833
LRRC37BP1	leucine rich repeat containing 37B pseudogene 1 [Source:HGNC Symbol;Acc:HGNC:25390]	3.60004	7.23978
BRF2	BRF2, RNA polymerase III transcription initiation factor subunit [Source:HGNC Symbol;Acc:HGNC:17298]	4.01736	1.90439
TFCP2L1	transcription factor CP2 like 1 [Source:HGNC Symbol;Acc:HGNC:17925]	0.223963	0.0739447
PLEKHG4	pleckstrin homology and RhoGEF domain containing G4 [Source:HGNC Symbol;Acc:HGNC:24501]	2.29512	1.11058
GPR135	G protein-coupled receptor 135 [Source:HGNC Symbol;Acc:HGNC:19991]	1.27329	0.525547
MTND4LP30	MT-ND4L pseudogene 30 [Source:HGNC Symbol;Acc:HGNC:42264]	13.4831	0.182333
RBM14	RNA binding motif protein 14 [Source:HGNC Symbol;Acc:HGNC:14219]	10.3251	4.93734
KLHL36	kelch like family member 36 [Source:HGNC Symbol;Acc:HGNC:17844]	1.32762	2.81189
FOS	Fos proto-oncogene, AP-1 transcription factor subunit [Source:HGNC Symbol;Acc:HGNC:3796]	0.427366	1.00304
RTN4RL1	reticulon 4 receptor like 1 [Source:HGNC Symbol;Acc:HGNC:21329]	0.213245	0.0326733
ILVBL	ilvB acetolactate synthase like [Source:HGNC Symbol;Acc:HGNC:6041]	2.36937	5.18654
VEGFA	vascular endothelial growth factor A [Source:HGNC Symbol;Acc:HGNC:12680]	2.02618	4.31197
PPL	periplakin [Source:HGNC Symbol;Acc:HGNC:9273]	4.66421	12.9001
PPP2R3A	protein phosphatase 2 regulatory subunit B''alpha [Source:HGNC Symbol;Acc:HGNC:9307]	3.50818	1.68645
AL023284.4	novel transcript	1.86258	5.72239
FAM102B	family with sequence similarity 102 member B [Source:HGNC Symbol;Acc:HGNC:27637]	5.33562	11.7159
SNORD58B	small nucleolar RNA, C/D box 58B [Source:HGNC Symbol;Acc:HGNC:10209]	7.5225	52.5408
HSPE1P6	heat shock protein family E (Hsp10) member 1 pseudogene 6 [Source:HGNC Symbol;Acc:HGNC:49325]	23.8032	4.83745
AZU1	azurocidin 1 [Source:HGNC Symbol;Acc:HGNC:913]	0	0.14432
MAFG	MAF bZIP transcription factor G [Source:HGNC Symbol;Acc:HGNC:6781]	3.89331	10.0452
SMIM10	small integral membrane protein 10 [Source:HGNC Symbol;Acc:HGNC:41913]	10.7572	21.992
LTC4S	leukotriene C4 synthase [Source:HGNC Symbol;Acc:HGNC:6719]	0	0.100461
RF01871	-	86.443	0.57003
AC074117.1	uncharacterized LOC105374363 [Source:NCBI gene;Acc:105374363]	1.36048	4.04012
HOXC-AS2	HOXC cluster antisense RNA 2 [Source:HGNC Symbol;Acc:HGNC:43750]	2.55224	5.73474
ADGRF1	adhesion G protein-coupled receptor F1 [Source:HGNC Symbol;Acc:HGNC:18990]	0.0239105	0.00159389
HTR6	5-hydroxytryptamine receptor 6 [Source:HGNC Symbol;Acc:HGNC:5301]	0.120079	0.526115
FZD8	frizzled class receptor 8 [Source:HGNC Symbol;Acc:HGNC:4046]	12.1252	5.65011
PELI3	pellino E3 ubiquitin protein ligase family member 3 [Source:HGNC Symbol;Acc:HGNC:30010]	0.304336	0.718227
SHISA8	shisa family member 8 [Source:HGNC Symbol;Acc:HGNC:18351]	0	0.15907
PLEKHH3	pleckstrin homology, MyTH4 and FERM domain containing H3 [Source:HGNC Symbol;Acc:HGNC:26105]	1.60733	3.77637
YWHAZP5	tyrosine 3-monooxygenase/tryptophan 5-monooxygenase activation protein zeta pseudogene 5 [Source:HGNC Symbol;Acc:HGNC:30564]	29.3241	10.0151
C15orf62	chromosome 15 open reading frame 62 [Source:HGNC Symbol;Acc:HGNC:34489]	0.402419	1.16739
RASA4B	RAS p21 protein activator 4B [Source:HGNC Symbol;Acc:HGNC:35202]	0.494929	1.27803
AC025181.2	novel transcript	3.6796	8.72467
TBXAS1	thromboxane A synthase 1 [Source:HGNC Symbol;Acc:HGNC:11609]	0.0776734	0.0139804
OSBPL5	oxysterol binding protein like 5 [Source:HGNC Symbol;Acc:HGNC:16392]	3.25821	7.43352
NUP62CL	nucleoporin 62 C-terminal like [Source:HGNC Symbol;Acc:HGNC:25960]	4.71201	9.95886
PELI2	pellino E3 ubiquitin protein ligase family member 2 [Source:HGNC Symbol;Acc:HGNC:8828]	0.224028	0.63215
BRSK1	BR serine/threonine kinase 1 [Source:HGNC Symbol;Acc:HGNC:18994]	1.09652	2.50573
IL2RB	interleukin 2 receptor subunit beta [Source:HGNC Symbol;Acc:HGNC:6009]	0.0377826	0.174155
TPI1P2	triosephosphate isomerase 1 pseudogene 2 [Source:HGNC Symbol;Acc:HGNC:38069]	0.567288	0.165908
DYNC1I1	dynein cytoplasmic 1 intermediate chain 1 [Source:HGNC Symbol;Acc:HGNC:2963]	0.0648531	0
ADAMTS20	ADAM metallopeptidase with thrombospondin type 1 motif 20 [Source:HGNC Symbol;Acc:HGNC:17178]	0.0650332	0.202733
AHCYP8	adenosylhomocysteinase pseudogene 8 [Source:HGNC Symbol;Acc:HGNC:45000]	0.308485	3.01435
MRC2	mannose receptor C type 2 [Source:HGNC Symbol;Acc:HGNC:16875]	5.49774	11.2962
MDGA1	MAM domain containing glycosylphosphatidylinositol anchor 1 [Source:HGNC Symbol;Acc:HGNC:19267]	0.111852	0.028785
AC139100.2	novel transcript	2.3705	6.213
PKDCC	protein kinase domain containing, cytoplasmic [Source:HGNC Symbol;Acc:HGNC:25123]	0.117713	0.36141
RBMXP4	RBMX pseudogene 4 [Source:HGNC Symbol;Acc:HGNC:34028]	5.50815	2.01347
MAPK13	mitogen-activated protein kinase 13 [Source:HGNC Symbol;Acc:HGNC:6875]	0.674949	1.4913
HILPDA	hypoxia inducible lipid droplet associated [Source:HGNC Symbol;Acc:HGNC:28859]	1.72099	4.94275
C17orf67	chromosome 17 open reading frame 67 [Source:HGNC Symbol;Acc:HGNC:27900]	2.60655	6.12834
RGS4	regulator of G protein signaling 4 [Source:HGNC Symbol;Acc:HGNC:10000]	0.0415169	0.00421621
PPP1R26-AS1	PPP1R26 antisense RNA 1 [Source:HGNC Symbol;Acc:HGNC:48717]	3.53249	1.75022
PRORSD1P	prolyl-tRNA synthetase associated domain containing 1, pseudogene [Source:HGNC Symbol;Acc:HGNC:34379]	1.50013	3.38456
AC092675.1	uncharacterized LOC105373502 [Source:NCBI gene;Acc:105373502]	0.991746	0.250105
KCNJ2	potassium voltage-gated channel subfamily J member 2 [Source:HGNC Symbol;Acc:HGNC:6263]	0.307726	0.750913
MPHOSPH6	M-phase phosphoprotein 6 [Source:HGNC Symbol;Acc:HGNC:7214]	6.50784	3.06156
RILPL1	Rab interacting lysosomal protein like 1 [Source:HGNC Symbol;Acc:HGNC:26814]	1.17714	2.46133
AC016876.1	uncharacterized LOC100996842 [Source:NCBI gene;Acc:100996842]	0.476875	1.55492
CHRNA4	cholinergic receptor nicotinic alpha 4 subunit [Source:HGNC Symbol;Acc:HGNC:1958]	0.000867644	0.0218546
TNIK	TRAF2 and NCK interacting kinase [Source:HGNC Symbol;Acc:HGNC:30765]	1.02628	0.468141
HMGB1P21	high mobility group box 1 pseudogene 21 [Source:HGNC Symbol;Acc:HGNC:39106]	1.00004	0.15287
SLC2A1-AS1	SLC2A1 antisense RNA 1 [Source:HGNC Symbol;Acc:HGNC:44187]	0.156707	0.52084
AC000120.1	novel transcript	0.647718	0.151779
IQCN	IQ motif containing N [Source:HGNC Symbol;Acc:HGNC:29350]	0.151922	0.047571
ANKRD20A5P	ankyrin repeat domain 20 family member A5, pseudogene [Source:HGNC Symbol;Acc:HGNC:33833]	0.676391	0.289453
LINC00324	long intergenic non-protein coding RNA 324 [Source:HGNC Symbol;Acc:HGNC:26628]	0.292922	1.13314
C15orf38-AP3S2	C15orf38-AP3S2 readthrough [Source:HGNC Symbol;Acc:HGNC:38824]	6.63182	1.01586
AC137932.2	uncharacterized LOC100287036 [Source:NCBI gene;Acc:100287036]	0.318775	0.0545193
ARL4C	ADP ribosylation factor like GTPase 4C [Source:HGNC Symbol;Acc:HGNC:698]	0.498577	0.152002
C17orf113	chromosome 17 open reading frame 113 [Source:HGNC Symbol;Acc:HGNC:53437]	0.024976	0.169436
ADSSL1	adenylosuccinate synthase like 1 [Source:HGNC Symbol;Acc:HGNC:20093]	1.00384	2.12664
PTP4A3	protein tyrosine phosphatase type IVA, member 3 [Source:HGNC Symbol;Acc:HGNC:9636]	0.147568	0.528197
MMP17	matrix metallopeptidase 17 [Source:HGNC Symbol;Acc:HGNC:7163]	1.93139	4.53768
GSTO2	glutathione S-transferase omega 2 [Source:HGNC Symbol;Acc:HGNC:23064]	0.486302	1.04411
DDX11-AS1	DDX11 antisense RNA 1 [Source:HGNC Symbol;Acc:HGNC:44176]	0.23444	0.698208
E2F2	E2F transcription factor 2 [Source:HGNC Symbol;Acc:HGNC:3114]	2.55681	5.13034
AL162151.2	pseudogene similar to part of ribosomal protein L3 (RPL3)	113.631	236.356
DCAF4L1	DDB1 and CUL4 associated factor 4 like 1 [Source:HGNC Symbol;Acc:HGNC:27723]	0.654041	0.25678
SECTM1	secreted and transmembrane 1 [Source:HGNC Symbol;Acc:HGNC:10707]	1.02351	2.48786
PTCHD3	patched domain containing 3 [Source:HGNC Symbol;Acc:HGNC:24776]	0.110796	0
GALNT12	polypeptide N-acetylgalactosaminyltransferase 12 [Source:HGNC Symbol;Acc:HGNC:19877]	0.288929	0.815863
AC104109.3	novel protein	4.57183	1.30276
CACNG4	calcium voltage-gated channel auxiliary subunit gamma 4 [Source:HGNC Symbol;Acc:HGNC:1408]	0	0.0977545
GRIN3B	glutamate ionotropic receptor NMDA type subunit 3B [Source:HGNC Symbol;Acc:HGNC:16768]	0.0524156	0.288667
AL355987.4	novel transcript	0.486238	1.12804
KLHL21	kelch like family member 21 [Source:HGNC Symbol;Acc:HGNC:29041]	2.34064	4.87273
SDF2L1	stromal cell derived factor 2 like 1 [Source:HGNC Symbol;Acc:HGNC:10676]	8.02242	20.4162
RPARP-AS1	RPARP antisense RNA 1 [Source:HGNC Symbol;Acc:HGNC:45238]	0.470379	1.02537
DHX9P1	DEAH-box helicase 9 pseudogene 1 [Source:HGNC Symbol;Acc:HGNC:2751]	2.07751	0.488164
FAM13A-AS1	FAM13A antisense RNA 1 [Source:HGNC Symbol;Acc:HGNC:19370]	0.643188	0.246862
LINC00973	long intergenic non-protein coding RNA 973 [Source:HGNC Symbol;Acc:HGNC:48868]	0.46015	0.0409031
AC012236.1	uncharacterized LOC283710 [Source:NCBI gene;Acc:283710]	0.0226572	0.189145
MINCR	MYC-induced long non-coding RNA [Source:HGNC Symbol;Acc:HGNC:51653]	0.787465	1.94185
SLC27A1	solute carrier family 27 member 1 [Source:HGNC Symbol;Acc:HGNC:10995]	0.478059	1.2742
MNX1-AS1	MNX1 antisense RNA 1 (head to head) [Source:HGNC Symbol;Acc:HGNC:48954]	0.0755799	0.581631
PNMA6A	PNMA family member 6A [Source:HGNC Symbol;Acc:HGNC:28248]	0.0178041	0.211297
HSP90AB3P	heat shock protein 90 alpha family class B member 3, pseudogene [Source:HGNC Symbol;Acc:HGNC:5259]	24.2746	10.4435
CREM	cAMP responsive element modulator [Source:HGNC Symbol;Acc:HGNC:2352]	1.19923	2.44797
AC010531.1	novel protein	0	0.605817
PTGDS	prostaglandin D2 synthase [Source:HGNC Symbol;Acc:HGNC:9592]	0.309793	0.951891
FAM27E3	family with sequence similarity 27 member E3 [Source:HGNC Symbol;Acc:HGNC:28655]	0.553489	1.61432
TBX1	T-box 1 [Source:HGNC Symbol;Acc:HGNC:11592]	6.79831	15.1209
TTPAL	alpha tocopherol transfer protein like [Source:HGNC Symbol;Acc:HGNC:16114]	1.45404	0.54539
AL031708.1	novel transcript	1.94456	0.758988
CTDSPL	CTD small phosphatase like [Source:HGNC Symbol;Acc:HGNC:16890]	0.643894	2.20681
GRAMD4	GRAM domain containing 4 [Source:HGNC Symbol;Acc:HGNC:29113]	0.771444	1.74901
CEACAM7	carcinoembryonic antigen related cell adhesion molecule 7 [Source:HGNC Symbol;Acc:HGNC:1819]	0.00524637	0.113633
VDAC1P2	voltage dependent anion channel 1 pseudogene 2 [Source:HGNC Symbol;Acc:HGNC:12670]	35.6239	17.0979
ZNF180	zinc finger protein 180 [Source:HGNC Symbol;Acc:HGNC:12970]	0.363609	0.827067
CRYL1	crystallin lambda 1 [Source:HGNC Symbol;Acc:HGNC:18246]	1.09499	2.54856
AL732372.3	novel pseudogene	1.62066	5.20127
INSL4	insulin like 4 [Source:HGNC Symbol;Acc:HGNC:6087]	0	0.174863
AC104986.2	uncharacterized LOC105375666 [Source:NCBI gene;Acc:105375666]	0.678334	3.12732
GDPD5	glycerophosphodiester phosphodiesterase domain containing 5 [Source:HGNC Symbol;Acc:HGNC:28804]	0.332217	0.860387
TINCR	TINCR ubiquitin domain containing [Source:HGNC Symbol;Acc:HGNC:14607]	3.12723	6.315
TMEM120B	transmembrane protein 120B [Source:HGNC Symbol;Acc:HGNC:32008]	1.55706	3.18792
RBM45	RNA binding motif protein 45 [Source:HGNC Symbol;Acc:HGNC:24468]	1.67935	0.800408
GJB2	gap junction protein beta 2 [Source:HGNC Symbol;Acc:HGNC:4284]	0.0341403	0.183659
LINC02323	long intergenic non-protein coding RNA 2323 [Source:HGNC Symbol;Acc:HGNC:53242]	3.01113	0.949401
AL353708.3	novel transcript, antisense to TOR1AIP1	0.669265	2.07898
KMT2E-AS1	KMT2E antisense RNA 1 [Source:HGNC Symbol;Acc:HGNC:40845]	1.363	4.10233
HSPE1P2	heat shock protein family E (Hsp10) member 1 pseudogene 2 [Source:HGNC Symbol;Acc:HGNC:20052]	90.6281	40.5367
DNM3	dynamin 3 [Source:HGNC Symbol;Acc:HGNC:29125]	0.679374	0.317677
RPL13P12	ribosomal protein L13 pseudogene 12 [Source:HGNC Symbol;Acc:HGNC:35701]	166.801	340.844
TLR4	toll like receptor 4 [Source:HGNC Symbol;Acc:HGNC:11850]	1.19538	0.543935
PMFBP1	polyamine modulated factor 1 binding protein 1 [Source:HGNC Symbol;Acc:HGNC:17728]	0.00475738	0.0558458
AL355488.1	novel transcript, antisense to SLC16A4	2.9979	6.28505
KIFC2	kinesin family member C2 [Source:HGNC Symbol;Acc:HGNC:29530]	3.66851	7.54
FA2H	fatty acid 2-hydroxylase [Source:HGNC Symbol;Acc:HGNC:21197]	4.91649	10.3526
LMF1	lipase maturation factor 1 [Source:HGNC Symbol;Acc:HGNC:14154]	0.128612	0.327313
EFNA1	ephrin A1 [Source:HGNC Symbol;Acc:HGNC:3221]	5.57286	12.14
AL162582.1	uncharacterized LOC105378088 [Source:NCBI gene;Acc:105378088]	9.10422	3.57335
TUBB2B	tubulin beta 2B class IIb [Source:HGNC Symbol;Acc:HGNC:30829]	0.0732724	0.497256
LRRC26	leucine rich repeat containing 26 [Source:HGNC Symbol;Acc:HGNC:31409]	3.1888	9.57736
WNT7A	Wnt family member 7A [Source:HGNC Symbol;Acc:HGNC:12786]	0.803464	0.312623
MFSD3	major facilitator superfamily domain containing 3 [Source:HGNC Symbol;Acc:HGNC:25157]	1.38755	3.48052
LINC02001	long intergenic non-protein coding RNA 2001 [Source:HGNC Symbol;Acc:HGNC:52836]	0.603567	1.43934
AL355994.2	pseudogene similar to part of novel protein FLJ36766	0.426665	1.88778
AL033527.3	uncharacterized LOC101929536 [Source:NCBI gene;Acc:101929536]	0.225405	0.979934
AL049543.1	novel transcript	0.00601489	0.126757
CRELD1	cysteine rich with EGF like domains 1 [Source:HGNC Symbol;Acc:HGNC:14630]	0.920385	1.89411
ZC3H6	zinc finger CCCH-type containing 6 [Source:HGNC Symbol;Acc:HGNC:24762]	0.448267	0.935711
AC068888.1	uncharacterized LOC283335 [Source:NCBI gene;Acc:283335]	0.223356	0.607225
AC135506.1	laminin, beta 1 (LAMB1) pseudogene	0.00960912	0.208358
CLDN9	claudin 9 [Source:HGNC Symbol;Acc:HGNC:2051]	0.058305	0.328615
FAM71F2	family with sequence similarity 71 member F2 [Source:HGNC Symbol;Acc:HGNC:27998]	0.321799	0.118021
LHPP	phospholysine phosphohistidine inorganic pyrophosphate phosphatase [Source:HGNC Symbol;Acc:HGNC:30042]	0.358305	0.913836
NFIB	nuclear factor I B [Source:HGNC Symbol;Acc:HGNC:7785]	0.481935	1.06531
NAT1	N-acetyltransferase 1 [Source:HGNC Symbol;Acc:HGNC:7645]	1.06906	0.516921
C17orf100	chromosome 17 open reading frame 100 [Source:HGNC Symbol;Acc:HGNC:34494]	0.373736	0.96229
TEX14	testis expressed 14, intercellular bridge forming factor [Source:HGNC Symbol;Acc:HGNC:11737]	0.142035	0.412201
TMEM240	transmembrane protein 240 [Source:HGNC Symbol;Acc:HGNC:25186]	0	0.143837
AC005786.3	novel transcript, antisense to MFSD12	0.0305961	0.681326
DNAAF3	dynein axonemal assembly factor 3 [Source:HGNC Symbol;Acc:HGNC:30492]	0.369918	0.853522
AC008878.2	novel transcript	0	0.787387
CD7	CD7 molecule [Source:HGNC Symbol;Acc:HGNC:1695]	0	0.0369201
AL136309.2	uncharacterized LOC100507506 [Source:NCBI gene;Acc:100507506]	0.569734	0.164782
CITED4	Cbp/p300 interacting transactivator with Glu/Asp rich carboxy-terminal domain 4 [Source:HGNC Symbol;Acc:HGNC:18696]	10.0711	24.6499
VIPR2	vasoactive intestinal peptide receptor 2 [Source:HGNC Symbol;Acc:HGNC:12695]	0.438556	1.0645
CFAP58-DT	CFAP58 divergent transcript [Source:HGNC Symbol;Acc:HGNC:45243]	0.169065	0.970335
ARSD	arylsulfatase D [Source:HGNC Symbol;Acc:HGNC:717]	1.07038	0.524077
AL353746.1	novel transcript, overlapping LINGO2	0	0.0428613
FRG1HP	FSHD region gene 1 family member H, pseudogene [Source:HGNC Symbol;Acc:HGNC:51767]	1.94981	4.10369
NKD1	naked cuticle homolog 1 [Source:HGNC Symbol;Acc:HGNC:17045]	0.179816	0.0474988
TNFRSF1B	TNF receptor superfamily member 1B [Source:HGNC Symbol;Acc:HGNC:11917]	0.743565	1.81774
TMEM59L	transmembrane protein 59 like [Source:HGNC Symbol;Acc:HGNC:13237]	0.0491927	0.229267
TMEFF1	transmembrane protein with EGF like and two follistatin like domains 1 [Source:HGNC Symbol;Acc:HGNC:11866]	0.488204	2.64974
AL645465.1	novel transcript, antisense to C1orf100	4.83379	0.199668
ASS1P11	argininosuccinate synthetase 1 pseudogene 11 [Source:HGNC Symbol;Acc:HGNC:761]	1.42056	4.02792
BCLAF1P1	BCL2 associated transcription factor 1 pseudogene 1 [Source:HGNC Symbol;Acc:HGNC:51329]	2.79245	0.800214
MTCO1P11	MT-CO1 pseudogene 11 [Source:HGNC Symbol;Acc:HGNC:52013]	0.420306	0.0706226
PSMC1P9	proteasome 26S subunit, ATPase 1 pseudogene 9 [Source:HGNC Symbol;Acc:HGNC:39784]	2.57793	0.722031
EVI5L	ecotropic viral integration site 5 like [Source:HGNC Symbol;Acc:HGNC:30464]	5.51809	11.1043
AP005329.3	novel transcript	1.9735	5.21226
PPP1R35	protein phosphatase 1 regulatory subunit 35 [Source:HGNC Symbol;Acc:HGNC:28320]	2.97237	7.34283
HAGLR	HOXD antisense growth-associated long non-coding RNA [Source:HGNC Symbol;Acc:HGNC:43755]	0.103609	0.278302
SELENOT	selenoprotein T [Source:HGNC Symbol;Acc:HGNC:18136]	12.5179	6.19586
AC092821.1	ovostatin	0.0605496	0.158039
PSMD12P	proteasome 26S subunit, non-ATPase, 12 pseudogene [Source:HGNC Symbol;Acc:HGNC:30153]	2.80685	0.637774
DNAJC3-DT	DNAJC3 divergent transcript [Source:HGNC Symbol;Acc:HGNC:39808]	1.29895	2.88215
CEBPA	CCAAT enhancer binding protein alpha [Source:HGNC Symbol;Acc:HGNC:1833]	0.442812	1.31254
SLC17A9	solute carrier family 17 member 9 [Source:HGNC Symbol;Acc:HGNC:16192]	4.58845	9.26464
GON7	GON7, KEOPS complex subunit [Source:HGNC Symbol;Acc:HGNC:20356]	2.8428	6.1233
AP002370.2	novel transcript	0.264523	0.849809
MBNL1-AS1	MBNL1 antisense RNA 1 [Source:HGNC Symbol;Acc:HGNC:44584]	1.63987	0.795345
AC010503.4	novel transcript, antisense to DENND1C	1.45029	3.83335
AP3S2	adaptor related protein complex 3 subunit sigma 2 [Source:HGNC Symbol;Acc:HGNC:571]	2.742	5.61499
AL390729.1	uncharacterized HP08777 [Source:NCBI gene;Acc:105378912]	1.09292	2.82976
DOK1	docking protein 1 [Source:HGNC Symbol;Acc:HGNC:2990]	0.167501	0.39998
SNRPCP2	small nuclear ribonucleoprotein polypeptide C pseudogene 2 [Source:HGNC Symbol;Acc:HGNC:49817]	26.0108	5.30311
AGPAT4	1-acylglycerol-3-phosphate O-acyltransferase 4 [Source:HGNC Symbol;Acc:HGNC:20885]	0.27186	0.578546
AL390879.1	transmembrane 9 superfamily member 2 (TM9SF2) pseudogene	0.286402	0.760478
AP005230.1	novel transcript	0.223371	0.0271152
AL359504.2	novel transcript	0.685426	1.90141
PTPRR	protein tyrosine phosphatase, receptor type R [Source:HGNC Symbol;Acc:HGNC:9680]	0.114069	0.290592
BX640514.2	novel transcript	1.08447	3.18867
SEC14L1P1	SEC14 like 1 pseudogene 1 [Source:HGNC Symbol;Acc:HGNC:44189]	0.927432	0.336199
MOB3B	MOB kinase activator 3B [Source:HGNC Symbol;Acc:HGNC:23825]	0.404434	0.889496
MSRB3	methionine sulfoxide reductase B3 [Source:HGNC Symbol;Acc:HGNC:27375]	1.45016	0.51847
MHENCR	melanoma highly expressed competing endogenous lncRNA for miR-425 and miR-489 [Source:HGNC Symbol;Acc:HGNC:53110]	1.13862	3.31737
LINC01629	long intergenic non-protein coding RNA 1629 [Source:HGNC Symbol;Acc:HGNC:52260]	1.3707	0.295026
LHX9	LIM homeobox 9 [Source:HGNC Symbol;Acc:HGNC:14222]	0.1008	0.0320841
AC016747.4	novel transcript	1.05944	0.0963448
NEBL	nebulette [Source:HGNC Symbol;Acc:HGNC:16932]	0.580737	0.267874
FBXO24	F-box protein 24 [Source:HGNC Symbol;Acc:HGNC:13595]	0.00563627	0.0714947
GARNL3	GTPase activating Rap/RanGAP domain like 3 [Source:HGNC Symbol;Acc:HGNC:25425]	0.129558	0.333239
AADACP1	arylacetamide deacetylase pseudogene 1 [Source:HGNC Symbol;Acc:HGNC:50305]	0.33205	0.103386
ADAMTS16	ADAM metallopeptidase with thrombospondin type 1 motif 16 [Source:HGNC Symbol;Acc:HGNC:17108]	0.450889	0.168232
GAA	glucosidase alpha, acid [Source:HGNC Symbol;Acc:HGNC:4065]	2.41901	6.11321
PPARA	peroxisome proliferator activated receptor alpha [Source:HGNC Symbol;Acc:HGNC:9232]	0.324533	0.690727
AC025678.3	TEC	1.11159	0.472986
SLC44A3-AS1	SLC44A3 antisense RNA 1 [Source:HGNC Symbol;Acc:HGNC:49057]	0.0132802	0.0538521
AC131160.1	novel protein	0.081007	1.42635
MMAA	methylmalonic aciduria (cobalamin deficiency) cblA type [Source:HGNC Symbol;Acc:HGNC:18871]	0.390209	0.15622
HIC1	HIC ZBTB transcriptional repressor 1 [Source:HGNC Symbol;Acc:HGNC:4909]	0.044145	0.173888
RELL2	RELT like 2 [Source:HGNC Symbol;Acc:HGNC:26902]	0.270141	0.641375
AL627402.1	tyrosine 3-monooxygenase/tryptophan 5-monooxygenase activation protein, zeta polypeptide (YWHAZ) pseudogene	12.0177	4.58167
FAM20C	FAM20C, golgi associated secretory pathway kinase [Source:HGNC Symbol;Acc:HGNC:22140]	3.75813	8.54954
AC012146.1	uncharacterized LOC101928000 [Source:NCBI gene;Acc:101928000]	0.850849	2.04325
AL049844.1	novel transcript	3.93612	0.270467
SULT2B1	sulfotransferase family 2B member 1 [Source:HGNC Symbol;Acc:HGNC:11459]	0.0103389	0.115629
AL024498.1	novel transcript	0.117451	0.517104
AC011450.1	novel transcript	0.415483	1.3957
PNCK	pregnancy up-regulated nonubiquitous CaM kinase [Source:HGNC Symbol;Acc:HGNC:13415]	0.00423581	0.0296413
NAT14	N-acetyltransferase 14 (putative) [Source:HGNC Symbol;Acc:HGNC:28918]	0.915875	2.24452
SGK3	serum/glucocorticoid regulated kinase family member 3 [Source:HGNC Symbol;Acc:HGNC:10812]	0.0913736	0.0136402
SLC47A1	solute carrier family 47 member 1 [Source:HGNC Symbol;Acc:HGNC:25588]	0.34633	0.830369
CALM2P2	calmodulin 2 pseudogene 2 [Source:HGNC Symbol;Acc:HGNC:1447]	86.5348	32.4371
BANF1	barrier to autointegration factor 1 [Source:HGNC Symbol;Acc:HGNC:17397]	22.1274	9.89769
THEM6	thioesterase superfamily member 6 [Source:HGNC Symbol;Acc:HGNC:29656]	2.50224	7.42713
DPM3	dolichyl-phosphate mannosyltransferase subunit 3 [Source:HGNC Symbol;Acc:HGNC:3007]	2.35849	5.779
AC074183.1	novel transcript similar to small nucleolar RNA host gene 7 (non-protein coding) (SNHG7)	0.0754527	0.703507
P2RX3	purinergic receptor P2X 3 [Source:HGNC Symbol;Acc:HGNC:8534]	0	0.0785006
SPATA2L	spermatogenesis associated 2 like [Source:HGNC Symbol;Acc:HGNC:28393]	2.2302	5.707
PTPRU	protein tyrosine phosphatase, receptor type U [Source:HGNC Symbol;Acc:HGNC:9683]	0.327969	0.888026
MSRA	methionine sulfoxide reductase A [Source:HGNC Symbol;Acc:HGNC:7377]	1.36022	0.661142
TEKT5	tektin 5 [Source:HGNC Symbol;Acc:HGNC:26554]	0.494738	1.35855
LGR6	leucine rich repeat containing G protein-coupled receptor 6 [Source:HGNC Symbol;Acc:HGNC:19719]	0.0385271	0.164468
CCDC85A	coiled-coil domain containing 85A [Source:HGNC Symbol;Acc:HGNC:29400]	0.21107	0.0472642
AL359715.1	novel transcript	0.175253	0.67533
NWD1	NACHT and WD repeat domain containing 1 [Source:HGNC Symbol;Acc:HGNC:27619]	0.000907587	0.0189219
NOD2	nucleotide binding oligomerization domain containing 2 [Source:HGNC Symbol;Acc:HGNC:5331]	0.00878508	0.0564964
CCDC151	coiled-coil domain containing 151 [Source:HGNC Symbol;Acc:HGNC:28303]	0.328572	1.04454
NUP50-DT	NUP50 divergent transcript [Source:HGNC Symbol;Acc:HGNC:50502]	1.82085	3.71387
DAND5	DAN domain BMP antagonist family member 5 [Source:HGNC Symbol;Acc:HGNC:26780]	0.0204782	0.151178
MMP25	matrix metallopeptidase 25 [Source:HGNC Symbol;Acc:HGNC:14246]	0	0.0527738
SLC24A1	solute carrier family 24 member 1 [Source:HGNC Symbol;Acc:HGNC:10975]	0.252937	0.114786
PPIL6	peptidylprolyl isomerase like 6 [Source:HGNC Symbol;Acc:HGNC:21557]	0.0076882	0.0605904
TRPA1	transient receptor potential cation channel subfamily A member 1 [Source:HGNC Symbol;Acc:HGNC:497]	0.126383	0.0313748
SLC25A42	solute carrier family 25 member 42 [Source:HGNC Symbol;Acc:HGNC:28380]	0.769199	1.73039
LINC01772	long intergenic non-protein coding RNA 1772 [Source:HGNC Symbol;Acc:HGNC:52562]	0.0569344	0.297289
AC112220.2	novel transcript	3.06584	1.39192
YBX1P2	Y-box binding protein 1 pseudogene 2 [Source:HGNC Symbol;Acc:HGNC:22635]	79.4425	33.7298
LGI3	leucine rich repeat LGI family member 3 [Source:HGNC Symbol;Acc:HGNC:18711]	0.00696377	0.0562842
AC079807.1	novel transcript	0.0686072	0.422583
LINC00319	long intergenic non-protein coding RNA 319 [Source:HGNC Symbol;Acc:HGNC:19730]	0.276408	0.684923
MVD	mevalonate diphosphate decarboxylase [Source:HGNC Symbol;Acc:HGNC:7529]	3.43533	6.89006
CRMP1	collapsin response mediator protein 1 [Source:HGNC Symbol;Acc:HGNC:2365]	0.160066	0.404306
AC240565.2	novel transcript	1.95168	4.45562
SIGIRR	single Ig and TIR domain containing [Source:HGNC Symbol;Acc:HGNC:30575]	1.7964	3.92394
CAMKK2	calcium/calmodulin dependent protein kinase kinase 2 [Source:HGNC Symbol;Acc:HGNC:1470]	1.50202	4.22515
PHBP21	prohibitin pseudogene 21 [Source:HGNC Symbol;Acc:HGNC:51554]	6.74247	2.21708
PARD6B	par-6 family cell polarity regulator beta [Source:HGNC Symbol;Acc:HGNC:16245]	1.00728	2.08188
AP002748.4	novel protein	0.360444	0
DGUOK-AS1	DGUOK antisense RNA 1 [Source:HGNC Symbol;Acc:HGNC:43441]	0.898567	2.13321
KCNH4	potassium voltage-gated channel subfamily H member 4 [Source:HGNC Symbol;Acc:HGNC:6253]	0.357796	0.897645
PALM	paralemmin [Source:HGNC Symbol;Acc:HGNC:8594]	0.87193	2.36557
HIST1H1C	histone cluster 1 H1 family member c [Source:HGNC Symbol;Acc:HGNC:4716]	37.456	75.8019
AC107375.1	novel transcript, antisense to CHRAC1	0.591619	1.53602
RAPSN	receptor associated protein of the synapse [Source:HGNC Symbol;Acc:HGNC:9863]	0.147383	0.0193625
LINC00634	long intergenic non-protein coding RNA 634 [Source:HGNC Symbol;Acc:HGNC:27930]	0.0113595	0.184685
RAB31	RAB31, member RAS oncogene family [Source:HGNC Symbol;Acc:HGNC:9771]	10.9779	31.547
FCGRT	Fc fragment of IgG receptor and transporter [Source:HGNC Symbol;Acc:HGNC:3621]	0.503682	1.19305
CNTNAP3	contactin associated protein like 3 [Source:HGNC Symbol;Acc:HGNC:13834]	0.685085	0.309399
NMRAL2P	NmrA like redox sensor 2, pseudogene [Source:HGNC Symbol;Acc:HGNC:52332]	2.19657	1.08914
AC073585.1	chromosome 10 open reading frame 88 (C10orf88) pseudogene	0.416649	1.2385
BRMS1L	BRMS1 like transcriptional repressor [Source:HGNC Symbol;Acc:HGNC:20512]	2.46127	1.23007
ITPKA	inositol-trisphosphate 3-kinase A [Source:HGNC Symbol;Acc:HGNC:6178]	1.1687	2.75562
AL021392.1	novel transcript	0.252513	0.694156
AC120114.1	uncharacterized LOC107984836 [Source:NCBI gene;Acc:107984836]	0.688931	1.7807
GAS6-DT	GAS6 divergent transcript [Source:HGNC Symbol;Acc:HGNC:43694]	1.28291	0.520581
DCP2	decapping mRNA 2 [Source:HGNC Symbol;Acc:HGNC:24452]	0.929626	2.25619
AC005696.1	uncharacterized LOC105371592 [Source:NCBI gene;Acc:105371592]	1.63625	4.42395
AL365440.1	heat shock 90kDa protein 1, alpha (HSPCA) pseudogene	3.47891	1.33412
SLC16A13	solute carrier family 16 member 13 [Source:HGNC Symbol;Acc:HGNC:31037]	0.864287	1.99348
OCEL1	occludin/ELL domain containing 1 [Source:HGNC Symbol;Acc:HGNC:26221]	0.547651	1.20084
PRCD	photoreceptor disc component [Source:HGNC Symbol;Acc:HGNC:32528]	0.00342613	0.047667
MFSD2B	major facilitator superfamily domain containing 2B [Source:HGNC Symbol;Acc:HGNC:37207]	0	0.0735976
KMT5C	lysine methyltransferase 5C [Source:HGNC Symbol;Acc:HGNC:28405]	0.876251	1.88838
PHOSPHO1	phosphoethanolamine/phosphocholine phosphatase [Source:HGNC Symbol;Acc:HGNC:16815]	0.0931739	0.268391
SH3BGRL2	SH3 domain binding glutamate rich protein like 2 [Source:HGNC Symbol;Acc:HGNC:15567]	0.960976	1.95409
HNRNPA3P5	heterogeneous nuclear ribonucleoprotein A3 pseudogene 5 [Source:HGNC Symbol;Acc:HGNC:39774]	65.2678	32.1258
OPRL1	opioid related nociceptin receptor 1 [Source:HGNC Symbol;Acc:HGNC:8155]	0.136805	0.441973
ERAP2	endoplasmic reticulum aminopeptidase 2 [Source:HGNC Symbol;Acc:HGNC:29499]	1.15742	0.541393
NXNL2	nucleoredoxin like 2 [Source:HGNC Symbol;Acc:HGNC:30482]	0.310462	0.781719
SMCO4	single-pass membrane protein with coiled-coil domains 4 [Source:HGNC Symbol;Acc:HGNC:24810]	1.02797	2.16313
AP002761.4	novel transcript, overlapping to P2RY2	0.888418	0.386491
GMFB	glia maturation factor beta [Source:HGNC Symbol;Acc:HGNC:4373]	0.957502	2.0647
ADAMTSL2	ADAMTS like 2 [Source:HGNC Symbol;Acc:HGNC:14631]	0.0236666	0.128364
CPED1	cadherin like and PC-esterase domain containing 1 [Source:HGNC Symbol;Acc:HGNC:26159]	0.697042	1.41032
ACTA2-AS1	ACTA2 antisense RNA 1 [Source:HGNC Symbol;Acc:HGNC:45169]	0.186884	0.0404768
TOMM6	translocase of outer mitochondrial membrane 6 [Source:HGNC Symbol;Acc:HGNC:34528]	43.4352	8.74133
AC083880.1	novel transcript, antisense to LUC7L2	0.277779	1.35533
AL136295.4	novel transcript	11.4661	5.53026
AC132872.1	novel transcript	2.18298	4.87345
AC140479.2	zinc finger protein 532 (ZNF532) pseudogene	0.387064	0.107308
FGF21	fibroblast growth factor 21 [Source:HGNC Symbol;Acc:HGNC:3678]	0	0.134219
DPP7	dipeptidyl peptidase 7 [Source:HGNC Symbol;Acc:HGNC:14892]	9.03552	20.131
CROT	carnitine O-octanoyltransferase [Source:HGNC Symbol;Acc:HGNC:2366]	1.10266	0.540744
AC008687.6	neurotrophin 4 (NTF4) pseudogene	0.3969	0
AL109936.2	novel transcript	0	0.400384
CERS6	ceramide synthase 6 [Source:HGNC Symbol;Acc:HGNC:23826]	1.36572	3.04746
B4GALT1-AS1	B4GALT1 antisense RNA 1 [Source:HGNC Symbol;Acc:HGNC:49910]	0.414569	0.0722683
AC127024.5	novel transcript	2.97762	0.925974
ARID3C	AT-rich interaction domain 3C [Source:HGNC Symbol;Acc:HGNC:21209]	0	0.208462
ZNF488	zinc finger protein 488 [Source:HGNC Symbol;Acc:HGNC:23535]	0.242916	0.585569
FP565260.2	novel protein	0.680862	0
SH2D3A	SH2 domain containing 3A [Source:HGNC Symbol;Acc:HGNC:16885]	1.45068	3.1181
PMEL	premelanosome protein [Source:HGNC Symbol;Acc:HGNC:10880]	0.0504004	0.162867
SSPN	sarcospan [Source:HGNC Symbol;Acc:HGNC:11322]	0.0102174	0.0602953
RAD51-AS1	RAD51 antisense RNA 1 [Source:HGNC Symbol;Acc:HGNC:48621]	2.19743	4.71472
SELENOTP1	selenoprotein T pseudogene 1 [Source:HGNC Symbol;Acc:HGNC:53722]	12.6099	5.13876
TAGLN2P1	transgelin 2 pseudogene 1 [Source:HGNC Symbol;Acc:HGNC:21739]	39.628	17.8475
LINC00310	long intergenic non-protein coding RNA 310 [Source:HGNC Symbol;Acc:HGNC:16414]	0.108316	0.0180149
SMARCD3	SWI/SNF related, matrix associated, actin dependent regulator of chromatin, subfamily d, member 3 [Source:HGNC Symbol;Acc:HGNC:11108]	0.167865	0.374506
RF02138	-	11.1712	28.5032
JPT2	Jupiter microtubule associated homolog 2 [Source:HGNC Symbol;Acc:HGNC:14137]	3.53322	9.1732
SNTA1	syntrophin alpha 1 [Source:HGNC Symbol;Acc:HGNC:11167]	3.70276	7.95142
AP002387.1	novel transcript	0.90417	2.5372
RBM24	RNA binding motif protein 24 [Source:HGNC Symbol;Acc:HGNC:21539]	0.147422	0.343304
AL390728.1	heat shock 70kDa protein 8 (HSPA8) pseudogene	3.18573	1.11086
PHETA2	PH domain containing endocytic trafficking adaptor 2 [Source:HGNC Symbol;Acc:HGNC:27161]	6.93307	14.2903
LY6G5B	lymphocyte antigen 6 family member G5B [Source:HGNC Symbol;Acc:HGNC:13931]	2.56223	1.08038
CD33	CD33 molecule [Source:HGNC Symbol;Acc:HGNC:1659]	0.0714515	0.0137491
CYBRD1	cytochrome b reductase 1 [Source:HGNC Symbol;Acc:HGNC:20797]	1.27591	2.81805
ACTN4P1	actinin alpha 4 pseudogene 1 [Source:HGNC Symbol;Acc:HGNC:44028]	3.40116	1.61809
AL050341.2	novel transcript, antisense to ZMPSTE24	2.36876	5.10106
KCNU1	potassium calcium-activated channel subfamily U member 1 [Source:HGNC Symbol;Acc:HGNC:18867]	0.0450585	0
FLVCR2	feline leukemia virus subgroup C cellular receptor family member 2 [Source:HGNC Symbol;Acc:HGNC:20105]	0.373062	0.151454
AL645608.2	novel transcript	0.322917	0.0955175
STRC	stereocilin [Source:HGNC Symbol;Acc:HGNC:16035]	0	0.0164816
MAP3K15	mitogen-activated protein kinase kinase kinase 15 [Source:HGNC Symbol;Acc:HGNC:31689]	0.0124251	0.0816591
PLEKHH2	pleckstrin homology, MyTH4 and FERM domain containing H2 [Source:HGNC Symbol;Acc:HGNC:30506]	0.659132	0.325886
SLC29A4P1	solute carrier family 29 member 4 pseudogene 1 [Source:HGNC Symbol;Acc:HGNC:43783]	0	0.253994
LINC01670	long intergenic non-protein coding RNA 1670 [Source:HGNC Symbol;Acc:HGNC:52458]	0	0.100337
GTF2IP13	general transcription factor IIi pseudogene 13 [Source:HGNC Symbol;Acc:HGNC:51725]	1.21189	0.599931
SEPT7P6	septin 7 pseudogene 6 [Source:HGNC Symbol;Acc:HGNC:38042]	26.4703	8.53817
FAM41C	family with sequence similarity 41 member C [Source:HGNC Symbol;Acc:HGNC:27635]	0.101788	0
EPPK1	epiplakin 1 [Source:HGNC Symbol;Acc:HGNC:15577]	3.78887	7.68262
ZNF280A	zinc finger protein 280A [Source:HGNC Symbol;Acc:HGNC:18597]	1.74745	0.77998
AL590004.3	novel transcript	0.479535	0.211481
LINC01910	long intergenic non-protein coding RNA 1910 [Source:HGNC Symbol;Acc:HGNC:52729]	0.419203	0.118062
ITPR1-DT	ITPR1 divergent transcript [Source:HGNC Symbol;Acc:HGNC:44470]	0.779943	2.1629
CLCNKB	chloride voltage-gated channel Kb [Source:HGNC Symbol;Acc:HGNC:2027]	0.0261926	0.17148
MYOM1	myomesin 1 [Source:HGNC Symbol;Acc:HGNC:7613]	0.0288019	0.163408
FHIT	fragile histidine triad [Source:HGNC Symbol;Acc:HGNC:3701]	0.130912	0.327398
RTL10	retrotransposon Gag like 10 [Source:HGNC Symbol;Acc:HGNC:26112]	1.02975	3.00211
ZHX1-C8orf76	ZHX1-C8orf76 readthrough [Source:HGNC Symbol;Acc:HGNC:42975]	1.09319	2.6045
AC005609.3	novel transcript, antisense to PCDHA12	0.449668	0
LANCL3	LanC like 3 [Source:HGNC Symbol;Acc:HGNC:24767]	0	0.0224167
C11orf91	chromosome 11 open reading frame 91 [Source:HGNC Symbol;Acc:HGNC:34444]	0.588598	0.0982806
MT1F	metallothionein 1F [Source:HGNC Symbol;Acc:HGNC:7398]	0.0839764	0.334867
APTR	Alu-mediated CDKN1A/p21 transcriptional regulator [Source:HGNC Symbol;Acc:HGNC:44173]	0.977142	2.00047
AC008033.1	proteasome (prosome, macropain) 26S subunit, ATPase, 6 (PSMC6) pseudogene	3.3732	1.06726
MT-TA	mitochondrially encoded tRNA alanine [Source:HGNC Symbol;Acc:HGNC:7475]	39.6341	14.5803
RRN3P2	RRN3 homolog, RNA polymerase I transcription factor pseudogene 2 [Source:HGNC Symbol;Acc:HGNC:37619]	2.91584	1.3325
MSC-AS1	MSC antisense RNA 1 [Source:HGNC Symbol;Acc:HGNC:48724]	0.0381246	0.00322599
DDN	dendrin [Source:HGNC Symbol;Acc:HGNC:24458]	0.469336	1.14642
CERS1	ceramide synthase 1 [Source:HGNC Symbol;Acc:HGNC:14253]	0.30707	0.694279
ISPD	isoprenoid synthase domain containing [Source:HGNC Symbol;Acc:HGNC:37276]	0.185288	0.0598192
HIST1H2BO	histone cluster 1 H2B family member o [Source:HGNC Symbol;Acc:HGNC:4758]	2.63882	7.25237
AC009078.3	TEC	0.387339	0.148449
LCNL1	lipocalin like 1 [Source:HGNC Symbol;Acc:HGNC:34436]	0.010536	0.0644582
ACRBP	acrosin binding protein [Source:HGNC Symbol;Acc:HGNC:17195]	0.0174514	0.103799
ADAM11	ADAM metallopeptidase domain 11 [Source:HGNC Symbol;Acc:HGNC:189]	0.13709	0.331587
PCDH12	protocadherin 12 [Source:HGNC Symbol;Acc:HGNC:8657]	0.296205	0.117336
SRP14P2	signal recognition particle 14 pseudogene 2 [Source:HGNC Symbol;Acc:HGNC:53768]	68.5036	15.7802
AC092647.5	novel zinc finger protein 713 (ZNF713) and mitochondrial ribosomal protein S17 (MRPS17) protein	1.44328	3.43998
PTK6	protein tyrosine kinase 6 [Source:HGNC Symbol;Acc:HGNC:9617]	6.45486	14.6169
FGF1	fibroblast growth factor 1 [Source:HGNC Symbol;Acc:HGNC:3665]	0.0231339	0.00103474
HMGB1P10	high mobility group box 1 pseudogene 10 [Source:HGNC Symbol;Acc:HGNC:4994]	70.8769	32.1985
CTXN1	cortexin 1 [Source:HGNC Symbol;Acc:HGNC:31108]	2.40629	5.66304
AC104958.2	novel transcript	0.0716412	0.522111
AC008264.2	novel transcript, antisense to MKLN1	0.163141	0.0278884
REEP4	receptor accessory protein 4 [Source:HGNC Symbol;Acc:HGNC:26176]	5.04889	10.2463
PRKAG2-AS1	PRKAG2 antisense RNA 1 [Source:HGNC Symbol;Acc:HGNC:40468]	0.467131	1.53182
SNORA4	small nucleolar RNA, H/ACA box 4 [Source:HGNC Symbol;Acc:HGNC:32587]	12.2713	4.7123
PCDHB16	protocadherin beta 16 [Source:HGNC Symbol;Acc:HGNC:14546]	0.243567	0.0718423
RIMS1	regulating synaptic membrane exocytosis 1 [Source:HGNC Symbol;Acc:HGNC:17282]	0.0442484	0.114163
HIST2H2BC	-	2.70431	6.91167
BX284668.5	uncharacterized LOC105376805 [Source:NCBI gene;Acc:105376805]	0.739192	1.93774
H3F3C	H3 histone family member 3C [Source:HGNC Symbol;Acc:HGNC:33164]	9.43564	4.34379
CYP4F35P	cytochrome P450 family 4 subfamily F member 35, pseudogene [Source:HGNC Symbol;Acc:HGNC:39954]	0.21494	0.048319
AC007383.2	novel transcript	1.28321	2.90352
AL021368.2	novel transcript	0.453619	1.02341
C7orf25	chromosome 7 open reading frame 25 [Source:HGNC Symbol;Acc:HGNC:21703]	1.34066	0.513694
AC087633.2	NOP53 ribosome biogenesis factor pseudogene [Source:NCBI gene;Acc:440311]	0.24965	0.675156
AC010969.2	novel transcript	0.353847	0.875714
CTNNBIP1	catenin beta interacting protein 1 [Source:HGNC Symbol;Acc:HGNC:16913]	0.477611	1.04434
Z97989.1	chromosome 6 open reading frame 3	0.0782563	0.357754
TUBB3	tubulin beta 3 class III [Source:HGNC Symbol;Acc:HGNC:20772]	6.40471	1.58151
AC125437.1	novel transcript, sense intronic to ATP9B	2.27514	0.874719
IRF5	interferon regulatory factor 5 [Source:HGNC Symbol;Acc:HGNC:6120]	0.0495938	0.169885
FZD10	frizzled class receptor 10 [Source:HGNC Symbol;Acc:HGNC:4039]	3.12849	9.33482
PCSK4	proprotein convertase subtilisin/kexin type 4 [Source:HGNC Symbol;Acc:HGNC:8746]	0.175063	0.48224
ZFHX2	zinc finger homeobox 2 [Source:HGNC Symbol;Acc:HGNC:20152]	0.183433	0.0730187
HLA-F-AS1	HLA-F antisense RNA 1 [Source:HGNC Symbol;Acc:HGNC:26645]	0.20093	0.525444
AL354740.1	novel transcript, antisense to C6orf1	0.181376	0.049065
LINC00115	long intergenic non-protein coding RNA 115 [Source:HGNC Symbol;Acc:HGNC:26211]	1.32763	2.95461
ELOVL7	ELOVL fatty acid elongase 7 [Source:HGNC Symbol;Acc:HGNC:26292]	0.135541	0.317352
PAQR4	progestin and adipoQ receptor family member 4 [Source:HGNC Symbol;Acc:HGNC:26386]	5.04364	13.9312
MMP13	matrix metallopeptidase 13 [Source:HGNC Symbol;Acc:HGNC:7159]	0.191759	0.0317547
AC005618.1	novel transcript	0.107332	0.333698
NRIP1	nuclear receptor interacting protein 1 [Source:HGNC Symbol;Acc:HGNC:8001]	2.667	1.07812
AC126474.1	TEC	1.47219	0.566188
CHST6	carbohydrate sulfotransferase 6 [Source:HGNC Symbol;Acc:HGNC:6938]	0.0382328	0.123081
LMCD1	LIM and cysteine rich domains 1 [Source:HGNC Symbol;Acc:HGNC:6633]	0.128908	0.335175
TMEM225B	transmembrane protein 225B [Source:HGNC Symbol;Acc:HGNC:53075]	0.00960209	0.184828
NPY4R2	neuropeptide Y receptor Y4-2 [Source:HGNC Symbol;Acc:HGNC:52383]	3.38208	1.63781
FP565260.3	Homo sapiens ICOS ligand (LOC102723996), mRNA. [Source:RefSeq mRNA;Acc:NM_001363770]	0.176784	0.436956
CEACAM19	carcinoembryonic antigen related cell adhesion molecule 19 [Source:HGNC Symbol;Acc:HGNC:31951]	0.131006	0.311469
HPSE	heparanase [Source:HGNC Symbol;Acc:HGNC:5164]	0.736934	1.48598
FAM117A	family with sequence similarity 117 member A [Source:HGNC Symbol;Acc:HGNC:24179]	0.0208232	0.101811
OXCT1-AS1	OXCT1 antisense RNA 1 [Source:HGNC Symbol;Acc:HGNC:40423]	0.0441046	0.280427
AC099518.3	novel transcript	0.299303	1.39964
CTAGE1	cutaneous T cell lymphoma-associated antigen 1 [Source:HGNC Symbol;Acc:HGNC:24346]	0.260842	0.0742973
NR5A2	nuclear receptor subfamily 5 group A member 2 [Source:HGNC Symbol;Acc:HGNC:7984]	0.0767002	0.0185722
HAP1	huntingtin associated protein 1 [Source:HGNC Symbol;Acc:HGNC:4812]	0.348362	0.801053
INAFM1	InaF motif containing 1 [Source:HGNC Symbol;Acc:HGNC:27406]	2.1517	5.08587
SLC1A3	solute carrier family 1 member 3 [Source:HGNC Symbol;Acc:HGNC:10941]	0.360433	0.756621
SRP72P2	signal recognition particle 72 pseudogene 2 [Source:HGNC Symbol;Acc:HGNC:31096]	0.116408	0
ARHGAP27P1-BPTFP1-KPNA2P3	ARHGAP27P1-BPTFP1-KPNA2P3 readthrough, transcribed pseudogene [Source:HGNC Symbol;Acc:HGNC:52873]	20.2742	9.74438
PHF21B	PHD finger protein 21B [Source:HGNC Symbol;Acc:HGNC:25161]	0.014414	0.0793357
HLA-K	major histocompatibility complex, class I, K (pseudogene) [Source:HGNC Symbol;Acc:HGNC:4969]	1.12362	2.98667
ESPN	espin [Source:HGNC Symbol;Acc:HGNC:13281]	0.0268033	0.0921552
CAMK2N1	calcium/calmodulin dependent protein kinase II inhibitor 1 [Source:HGNC Symbol;Acc:HGNC:24190]	1.19728	2.40731
AL358472.2	novel transcript	0.730836	1.8044
CDH15	cadherin 15 [Source:HGNC Symbol;Acc:HGNC:1754]	0.0228691	0.120979
PCK1	phosphoenolpyruvate carboxykinase 1 [Source:HGNC Symbol;Acc:HGNC:8724]	0	0.0217429
NUTM2A	NUT family member 2A [Source:HGNC Symbol;Acc:HGNC:23438]	0	0.0399397
AP003392.6	novel transcript, antisense to VPS11	0	0.712155
AC011841.1	-	0.155389	0.640159
KATNAL2	katanin catalytic subunit A1 like 2 [Source:HGNC Symbol;Acc:HGNC:25387]	0.52744	1.07713
MYCBPAP	MYCBP associated protein [Source:HGNC Symbol;Acc:HGNC:19677]	0.00589137	0.0435845
MTND1P23	MT-ND1 pseudogene 23 [Source:HGNC Symbol;Acc:HGNC:42092]	223.706	71.5015
SGSM3	small G protein signaling modulator 3 [Source:HGNC Symbol;Acc:HGNC:25228]	1.68784	3.55223
SH3PXD2A	SH3 and PX domains 2A [Source:HGNC Symbol;Acc:HGNC:23664]	1.13247	2.66045
ANKRD20A2	ankyrin repeat domain 20 family member A2 [Source:HGNC Symbol;Acc:HGNC:31979]	0.115499	0.0145792
ETNK2	ethanolamine kinase 2 [Source:HGNC Symbol;Acc:HGNC:25575]	0.289097	0.805272
PGM5	phosphoglucomutase 5 [Source:HGNC Symbol;Acc:HGNC:8908]	0.0068498	0.0570107
TMPRSS9	transmembrane serine protease 9 [Source:HGNC Symbol;Acc:HGNC:30079]	0	0.0442323
AC010890.1	uncharacterized LOC101928161 [Source:NCBI gene;Acc:101928161]	1.08763	2.71885
AL356653.1	small nuclear ribonucleoprotein D1 polypeptide 16kDa (SNRPD1) pseudogene	74.4523	24.554
INSL3	insulin like 3 [Source:HGNC Symbol;Acc:HGNC:6086]	0	0.107904
ZCWPW1	zinc finger CW-type and PWWP domain containing 1 [Source:HGNC Symbol;Acc:HGNC:23486]	0.250507	0.0973462
AC093535.2	tec	1.06785	0.214079
SLC6A6	solute carrier family 6 member 6 [Source:HGNC Symbol;Acc:HGNC:11052]	9.60318	4.35273
KCNN1	potassium calcium-activated channel subfamily N member 1 [Source:HGNC Symbol;Acc:HGNC:6290]	0.0270145	0.131225
BMPR1B	bone morphogenetic protein receptor type 1B [Source:HGNC Symbol;Acc:HGNC:1077]	0.186792	0.0630308
LINC02057	long intergenic non-protein coding RNA 2057 [Source:HGNC Symbol;Acc:HGNC:52900]	0.231471	0
YTHDF3	YTH N6-methyladenosine RNA binding protein 3 [Source:HGNC Symbol;Acc:HGNC:26465]	2.11216	0.782205
KRT18P11	keratin 18 pseudogene 11 [Source:HGNC Symbol;Acc:HGNC:6431]	1.5482	0.356531
AC022098.1	uncharacterized LOC100507373 [Source:NCBI gene;Acc:100507373]	0.469987	1.05109
PLAT	plasminogen activator, tissue type [Source:HGNC Symbol;Acc:HGNC:9051]	0.137507	0.311116
GALK1	galactokinase 1 [Source:HGNC Symbol;Acc:HGNC:4118]	2.31465	4.92856
CHMP4A	charged multivesicular body protein 4A [Source:HGNC Symbol;Acc:HGNC:20274]	4.78901	2.28516
LINC01001	long intergenic non-protein coding RNA 1001 [Source:HGNC Symbol;Acc:HGNC:38540]	0.721122	1.56597
SYCE1L	synaptonemal complex central element protein 1 like [Source:HGNC Symbol;Acc:HGNC:37236]	0.123382	0.510561
CORO7	coronin 7 [Source:HGNC Symbol;Acc:HGNC:26161]	0.455443	0.956167
TMPO-AS1	TMPO antisense RNA 1 [Source:HGNC Symbol;Acc:HGNC:44158]	1.46038	2.99728
SMDT1	single-pass membrane protein with aspartate rich tail 1 [Source:HGNC Symbol;Acc:HGNC:25055]	1.57425	3.40047
AC138866.2	glucuronidase, beta (GUSB) pseudogene	1.06205	3.15709
PGBD5	piggyBac transposable element derived 5 [Source:HGNC Symbol;Acc:HGNC:19405]	0.454581	0.204263
AL513477.1	small nuclear ribonucleoprotein polypeptide N pseudogene [Source:NCBI gene;Acc:100129534]	0.0351062	0.229983
CKMT1B	creatine kinase, mitochondrial 1B [Source:HGNC Symbol;Acc:HGNC:1995]	0.17109	0.410667
B3GNT4	UDP-GlcNAc:betaGal beta-1,3-N-acetylglucosaminyltransferase 4 [Source:HGNC Symbol;Acc:HGNC:15683]	0.0541506	0.17084
ZNF402P	zinc finger protein 402, pseudogene [Source:HGNC Symbol;Acc:HGNC:19292]	0.0768507	0
SMIM1	small integral membrane protein 1 (Vel blood group) [Source:HGNC Symbol;Acc:HGNC:44204]	0.0667927	0.386208
DCST1-AS1	DCST1 antisense RNA 1 [Source:HGNC Symbol;Acc:HGNC:41147]	3.53991	7.54985
LINC01271	long intergenic non-protein coding RNA 1271 [Source:HGNC Symbol;Acc:HGNC:50327]	0.0733677	0.336982
AMTN	amelotin [Source:HGNC Symbol;Acc:HGNC:33188]	2.38083	0.982498
CLEC18B	C-type lectin domain family 18 member B [Source:HGNC Symbol;Acc:HGNC:33849]	0.0879523	0.00565256
SSSCA1-AS1	SSSCA1 antisense RNA 1 (head to head) [Source:HGNC Symbol;Acc:HGNC:27384]	0.376278	1.53556
SMIM24	small integral membrane protein 24 [Source:HGNC Symbol;Acc:HGNC:37244]	0	0.0824794
PPP1R36	protein phosphatase 1 regulatory subunit 36 [Source:HGNC Symbol;Acc:HGNC:20097]	0.153108	0.579145
TCEAL3	transcription elongation factor A like 3 [Source:HGNC Symbol;Acc:HGNC:28247]	0.341976	0.127804
DOCK11	dedicator of cytokinesis 11 [Source:HGNC Symbol;Acc:HGNC:23483]	0.37166	0.767168
TMEM81	transmembrane protein 81 [Source:HGNC Symbol;Acc:HGNC:32349]	2.44507	5.00278
SCNN1A	sodium channel epithelial 1 alpha subunit [Source:HGNC Symbol;Acc:HGNC:10599]	0.0774047	0.181023
GNGT2	G protein subunit gamma transducin 2 [Source:HGNC Symbol;Acc:HGNC:4412]	0.0721082	0
PRSS8	serine protease 8 [Source:HGNC Symbol;Acc:HGNC:9491]	0.0329169	0.143993
LINC02029	long intergenic non-protein coding RNA 2029 [Source:HGNC Symbol;Acc:HGNC:52863]	0.574586	0.165025
CALHM5	calcium homeostasis modulator family member 5 [Source:HGNC Symbol;Acc:HGNC:21568]	0.90798	0.450807
ENDOV	endonuclease V [Source:HGNC Symbol;Acc:HGNC:26640]	0.240251	0.486755
MAP1B	microtubule associated protein 1B [Source:HGNC Symbol;Acc:HGNC:6836]	0.745077	0.360842
DOCK9-DT	DOCK9 divergent transcript [Source:HGNC Symbol;Acc:HGNC:43696]	0.0828268	0.573067
FGD3	FYVE, RhoGEF and PH domain containing 3 [Source:HGNC Symbol;Acc:HGNC:16027]	0.0083607	0.0603053
TM7SF2	transmembrane 7 superfamily member 2 [Source:HGNC Symbol;Acc:HGNC:11863]	0.126067	0.321687
RPL32P29	ribosomal protein L32 pseudogene 29 [Source:HGNC Symbol;Acc:HGNC:35771]	0.388211	2.16002
AC110285.2	novel transcript	1.29836	2.98071
LINC00921	long intergenic non-protein coding RNA 921 [Source:HGNC Symbol;Acc:HGNC:26830]	0.266248	0.701652
IDSP1	iduronate 2-sulfatase pseudogene 1 [Source:HGNC Symbol;Acc:HGNC:5390]	5.45607	1.88384
HBG2	hemoglobin subunit gamma 2 [Source:HGNC Symbol;Acc:HGNC:4832]	0.0896941	0.336265
LINC01481	long intergenic non-protein coding RNA 1481 [Source:NCBI gene;Acc:101928062]	0.753895	1.65152
FBXO43	F-box protein 43 [Source:HGNC Symbol;Acc:HGNC:28521]	0.323583	0.733711
ADAMTSL4-AS1	ADAMTSL4 antisense RNA 1 [Source:HGNC Symbol;Acc:HGNC:32041]	0.527171	0.19447
CABLES1	Cdk5 and Abl enzyme substrate 1 [Source:HGNC Symbol;Acc:HGNC:25097]	0.441668	0.971221
RPS6KL1	ribosomal protein S6 kinase like 1 [Source:HGNC Symbol;Acc:HGNC:20222]	0.0322614	0.00791324
MT-TC	mitochondrially encoded tRNA cysteine [Source:HGNC Symbol;Acc:HGNC:7477]	33.1408	4.85865
ACTG1P14	actin gamma 1 pseudogene 14 [Source:HGNC Symbol;Acc:HGNC:49751]	1.18304	0.311846
CARMIL2	capping protein regulator and myosin 1 linker 2 [Source:HGNC Symbol;Acc:HGNC:27089]	0.16381	0.439048
AC010547.4	novel transcript	1.17212	0.188309
NAPA-AS1	NAPA antisense RNA 1 [Source:HGNC Symbol;Acc:HGNC:44118]	0.188411	0.597747
ERVV-2	endogenous retrovirus group V member 2, envelope [Source:HGNC Symbol;Acc:HGNC:39051]	0.307892	0.818192
CFAP206	cilia and flagella associated protein 206 [Source:HGNC Symbol;Acc:HGNC:21405]	0.184487	0.0448604
FBXO32	F-box protein 32 [Source:HGNC Symbol;Acc:HGNC:16731]	0.17187	0.395166
RAB3D	RAB3D, member RAS oncogene family [Source:HGNC Symbol;Acc:HGNC:9779]	1.86535	5.5559
MMD	monocyte to macrophage differentiation associated [Source:HGNC Symbol;Acc:HGNC:7153]	0.699693	1.43581
AC004997.1	novel protein	0.102741	0.347133
WNT10A	Wnt family member 10A [Source:HGNC Symbol;Acc:HGNC:13829]	0.104575	0.317979
PPFIA3	PTPRF interacting protein alpha 3 [Source:HGNC Symbol;Acc:HGNC:9247]	0.897273	1.88734
AC135983.1	novel transcript	0	0.215954
AL049629.1	uncharacterized LOC105376617 [Source:NCBI gene;Acc:105376617]	0.738985	0.136488
AC005363.1	ribosomal protein L26 (RPL26) pseudogene	8.07512	3.31244
AP002992.1	novel transcript	0.0897888	0.505918
LINC-PINT	long intergenic non-protein coding RNA, p53 induced transcript [Source:NCBI gene;Acc:378805]	0.307937	0.118289
FAM167B	family with sequence similarity 167 member B [Source:HGNC Symbol;Acc:HGNC:28133]	1.19844	3.03753
NRG1	neuregulin 1 [Source:HGNC Symbol;Acc:HGNC:7997]	0.122646	0.0533088
CLIC1P1	chloride intracellular channel 1 pseudogene 1 [Source:HGNC Symbol;Acc:HGNC:32691]	19.313	8.63793
ERVK13-1	endogenous retrovirus group K13 member 1 [Source:HGNC Symbol;Acc:HGNC:27548]	0.93315	0.456963
AC008972.2	novel transcript	0.701819	0.100182
BASP1-AS1	BASP1 antisense RNA 1 [Source:HGNC Symbol;Acc:HGNC:26609]	1.09419	2.35429
TMEM217	transmembrane protein 217 [Source:HGNC Symbol;Acc:HGNC:21238]	0.357253	0.147349
GCH1	GTP cyclohydrolase 1 [Source:HGNC Symbol;Acc:HGNC:4193]	0.815677	1.90068
FBXL16	F-box and leucine rich repeat protein 16 [Source:HGNC Symbol;Acc:HGNC:14150]	1.98939	4.19124
AC093726.2	novel transcript, antisense to PAXIP1	0.0508924	0.56007
ZEB1-AS1	ZEB1 antisense RNA 1 [Source:HGNC Symbol;Acc:HGNC:42354]	0.641251	1.3712
AL109811.4	novel protein	0.195664	0
GFOD1-AS1	GFOD1 antisense RNA 1 [Source:HGNC Symbol;Acc:HGNC:40956]	0	0.666551
PPP1R3F	protein phosphatase 1 regulatory subunit 3F [Source:HGNC Symbol;Acc:HGNC:14944]	0.247617	0.567316
ZSWIM9	zinc finger SWIM-type containing 9 [Source:HGNC Symbol;Acc:HGNC:34495]	1.43149	3.45737
RFX2	regulatory factor X2 [Source:HGNC Symbol;Acc:HGNC:9983]	0.371545	0.786325
PPP2R3B	protein phosphatase 2 regulatory subunit B''beta [Source:HGNC Symbol;Acc:HGNC:13417]	1.08561	2.21942
PKMP1	pyruvate kinase M1/2 pseudogene 1 [Source:HGNC Symbol;Acc:HGNC:44243]	2.66601	1.17173
SPTLC3	serine palmitoyltransferase long chain base subunit 3 [Source:HGNC Symbol;Acc:HGNC:16253]	0.156056	0.0514977
AC138866.1	glucuronidase, beta (GUSB) pseudogene	0.386143	1.7859
CATSPERE	catsper channel auxiliary subunit epsilon [Source:HGNC Symbol;Acc:HGNC:28491]	0.0140946	0.0844618
CLCA2	chloride channel accessory 2 [Source:HGNC Symbol;Acc:HGNC:2016]	0.0721808	0.00651874
GPC2	glypican 2 [Source:HGNC Symbol;Acc:HGNC:4450]	0.228557	0.530987
AC004817.3	novel transcript	0.0469002	0.278176
AL118516.1	novel transcript, antisense to TBC1D22A	6.34236	12.8733
AP3M2	adaptor related protein complex 3 subunit mu 2 [Source:HGNC Symbol;Acc:HGNC:570]	0.438833	1.02224
SIRT4	sirtuin 4 [Source:HGNC Symbol;Acc:HGNC:14932]	0.286295	0.804179
USP32P1	ubiquitin specific peptidase 32 pseudogene 1 [Source:HGNC Symbol;Acc:HGNC:43570]	0.031842	0.0034997
ADCK2	aarF domain containing kinase 2 [Source:HGNC Symbol;Acc:HGNC:19039]	2.1209	4.40594
MIR3658	microRNA 3658 [Source:HGNC Symbol;Acc:HGNC:38963]	30.1521	0.967015
MYLK4	myosin light chain kinase family member 4 [Source:HGNC Symbol;Acc:HGNC:27972]	0.181044	0.436393
ST6GALNAC2	ST6 N-acetylgalactosaminide alpha-2,6-sialyltransferase 2 [Source:HGNC Symbol;Acc:HGNC:10867]	0.133972	0.404022
NPHP3-ACAD11	NPHP3-ACAD11 readthrough (NMD candidate) [Source:HGNC Symbol;Acc:HGNC:48351]	1.15124	0.0700781
CFAP58	cilia and flagella associated protein 58 [Source:HGNC Symbol;Acc:HGNC:26676]	0.134768	0.455248
FERMT3	fermitin family member 3 [Source:HGNC Symbol;Acc:HGNC:23151]	0.161236	0.0454539
BTC	betacellulin [Source:HGNC Symbol;Acc:HGNC:1121]	0.388197	0.126663
SDSL	serine dehydratase like [Source:HGNC Symbol;Acc:HGNC:30404]	1.16473	0.475785
GAS1	growth arrest specific 1 [Source:HGNC Symbol;Acc:HGNC:4165]	1.03992	2.16383
TMEM121	transmembrane protein 121 [Source:HGNC Symbol;Acc:HGNC:20511]	0.250581	0.9465
AP000695.3	novel transcript	0.159817	0.0078163
TUBA4B	tubulin alpha 4b [Source:HGNC Symbol;Acc:HGNC:18637]	0.841135	0.227423
SELENOO	selenoprotein O [Source:HGNC Symbol;Acc:HGNC:30395]	4.81702	10.1212
FAM189A2	family with sequence similarity 189 member A2 [Source:HGNC Symbol;Acc:HGNC:24820]	0.320082	0.68102
DOC2A	double C2 domain alpha [Source:HGNC Symbol;Acc:HGNC:2985]	0.04536	0.149396
AC092718.3	novel protein	2.46887	5.25381
ZNF550	zinc finger protein 550 [Source:HGNC Symbol;Acc:HGNC:28643]	0.992293	1.99441
MIR421	microRNA 421 [Source:HGNC Symbol;Acc:HGNC:32793]	14.2063	5.10178
CDC42BPG	CDC42 binding protein kinase gamma [Source:HGNC Symbol;Acc:HGNC:29829]	0.34524	0.748157
HMGN1P4	high mobility group nucleosome binding domain 1 pseudogene 4 [Source:HGNC Symbol;Acc:HGNC:39336]	69.0082	30.1204
LINC02482	long intergenic non-protein coding RNA 2482 [Source:HGNC Symbol;Acc:HGNC:53458]	0.0446395	0.416441
AL122035.2	novel transcript, antisense to MTHFD1	0.420016	1.10181
AC023886.1	uncharacterized LOC105377372 [Source:NCBI gene;Acc:105377372]	0	0.202844
AL109618.1	NS1-associated protein 1 (NSAP1) pseudogene	14.8775	7.00569
PCDH15	protocadherin related 15 [Source:HGNC Symbol;Acc:HGNC:14674]	0.0256441	0.00793491
KCNAB3	potassium voltage-gated channel subfamily A regulatory beta subunit 3 [Source:HGNC Symbol;Acc:HGNC:6230]	0.183631	0.0658741
PIGZ	phosphatidylinositol glycan anchor biosynthesis class Z [Source:HGNC Symbol;Acc:HGNC:30596]	0.0832024	0.241666
SMC2-AS1	SMC2 antisense RNA 1 (head to head) [Source:HGNC Symbol;Acc:HGNC:50827]	0.0309721	0.115583
PPP1R3G	protein phosphatase 1 regulatory subunit 3G [Source:HGNC Symbol;Acc:HGNC:14945]	0.526819	1.0859
AC010864.1	novel transcript	0.228905	0.740066
PLEKHH1	pleckstrin homology, MyTH4 and FERM domain containing H1 [Source:HGNC Symbol;Acc:HGNC:17733]	0.073923	0.172928
ZNF548	zinc finger protein 548 [Source:HGNC Symbol;Acc:HGNC:26561]	0.867754	1.78523
NR4A3	nuclear receptor subfamily 4 group A member 3 [Source:HGNC Symbol;Acc:HGNC:7982]	0.427267	0.885187
XDH	xanthine dehydrogenase [Source:HGNC Symbol;Acc:HGNC:12805]	0.418435	0.17351
2020-09-01	septin 1 [Source:HGNC Symbol;Acc:HGNC:2879]	0.0413278	0.145665
AC127459.1	novel transcript	1.18688	0.293915
NINJ1	ninjurin 1 [Source:HGNC Symbol;Acc:HGNC:7824]	2.52074	6.4115
RPH3AL	rabphilin 3A like (without C2 domains) [Source:HGNC Symbol;Acc:HGNC:10296]	0.0802979	0.22307
AC018638.6	novel transcript	0.732265	0.221098
ANO7	anoctamin 7 [Source:HGNC Symbol;Acc:HGNC:31677]	0.0910434	0.213624
AC061992.1	uncharacterized LOC101928674 [Source:NCBI gene;Acc:101928674]	0.490064	1.38688
BAIAP3	BAI1 associated protein 3 [Source:HGNC Symbol;Acc:HGNC:948]	0.248128	0.611283
GPRIN2	G protein regulated inducer of neurite outgrowth 2 [Source:HGNC Symbol;Acc:HGNC:23730]	0.110135	0.330571
TGFBR3L	transforming growth factor beta receptor 3 like [Source:HGNC Symbol;Acc:HGNC:44152]	0.538609	2.09678
RHCG	Rh family C glycoprotein [Source:HGNC Symbol;Acc:HGNC:18140]	0.00692366	0.0772117
POTEJ	POTE ankyrin domain family member J [Source:HGNC Symbol;Acc:HGNC:37094]	1.56483	0.443631
AC097375.3	uncharacterized LOC100505685 [Source:NCBI gene;Acc:100505685]	0.053873	0
RORA	RAR related orphan receptor A [Source:HGNC Symbol;Acc:HGNC:10258]	0.0998267	0.230924
CADM2	cell adhesion molecule 2 [Source:HGNC Symbol;Acc:HGNC:29849]	0.00236255	0.0321203
AC135178.2	novel transcript	0.738475	1.61631
FAM3B	family with sequence similarity 3 member B [Source:HGNC Symbol;Acc:HGNC:1253]	0	0.0530866
SPSB3	splA/ryanodine receptor domain and SOCS box containing 3 [Source:HGNC Symbol;Acc:HGNC:30629]	1.86752	4.08352
MAG	myelin associated glycoprotein [Source:HGNC Symbol;Acc:HGNC:6783]	0	0.0516605
AC007906.2	p53-regulated lncRNA 1 [Source:NCBI gene;Acc:105371267]	0.483886	0.132938
USP2	ubiquitin specific peptidase 2 [Source:HGNC Symbol;Acc:HGNC:12618]	0.135059	0.337743
IFNLR1	interferon lambda receptor 1 [Source:HGNC Symbol;Acc:HGNC:18584]	0.509766	1.03101
ZNF239	zinc finger protein 239 [Source:HGNC Symbol;Acc:HGNC:13031]	1.75786	0.783002
SNX18P3	sorting nexin 18 pseudogene 3 [Source:HGNC Symbol;Acc:HGNC:39611]	1.12507	0.501932
SNTB1	syntrophin beta 1 [Source:HGNC Symbol;Acc:HGNC:11168]	0.24889	0.510161
AC018470.1	novel transcript	0.0979692	0.00946249
FAHD2CP	fumarylacetoacetate hydrolase domain containing 2C, pseudogene [Source:HGNC Symbol;Acc:HGNC:44135]	0.928928	1.93077
CTHRC1	collagen triple helix repeat containing 1 [Source:HGNC Symbol;Acc:HGNC:18831]	0	0.0737182
KLK1	kallikrein 1 [Source:HGNC Symbol;Acc:HGNC:6357]	0.0152372	0.124126
HMSD	histocompatibility minor serpin domain containing [Source:HGNC Symbol;Acc:HGNC:23037]	0.479063	1.05251
MIR210HG	MIR210 host gene [Source:HGNC Symbol;Acc:HGNC:39524]	0.47749	1.09523
MELTF-AS1	MELTF antisense RNA 1 [Source:HGNC Symbol;Acc:HGNC:40373]	0.124141	0.518862
BX649632.1	novel transcript, antisense to WDR5	0	0.167164
NTN3	netrin 3 [Source:HGNC Symbol;Acc:HGNC:8030]	0.0570164	0.280549
SYT17	synaptotagmin 17 [Source:HGNC Symbol;Acc:HGNC:24119]	0.437738	0.909205
C9orf152	chromosome 9 open reading frame 152 [Source:HGNC Symbol;Acc:HGNC:31455]	0	0.0680319
AL135978.1	splicing factor 3b, subunit 4, 49kDa (SF3B4) pseudogene	1.30493	0.490587
AL353795.3	TEC	0.0933224	0.0197465
AL512844.1	matrin 3 (MATR3) pseudogene	14.1615	4.58922
FBXW9	F-box and WD repeat domain containing 9 [Source:HGNC Symbol;Acc:HGNC:28136]	1.22582	2.95946
PITRM1-AS1	PITRM1 antisense RNA 1 [Source:HGNC Symbol;Acc:HGNC:44675]	0.107807	0.0160146
TRIM52-AS1	TRIM52 antisense RNA 1 (head to head) [Source:HGNC Symbol;Acc:HGNC:49006]	0.508502	1.24265
TMC4	transmembrane channel like 4 [Source:HGNC Symbol;Acc:HGNC:22998]	0.0108897	0.0812957
OVOL2	ovo like zinc finger 2 [Source:HGNC Symbol;Acc:HGNC:15804]	0.10033	0.316522
TUBBP1	tubulin beta pseudogene 1 [Source:HGNC Symbol;Acc:HGNC:12414]	36.1118	7.72228
AD000671.1	novel transcript	0.663851	0
AP001033.2	novel transcript, sense intronic to ANKRD12	1.12182	2.53276
C11orf86	chromosome 11 open reading frame 86 [Source:HGNC Symbol;Acc:HGNC:34442]	14.5151	30.9171
RNF122	ring finger protein 122 [Source:HGNC Symbol;Acc:HGNC:21147]	0.960459	2.00026
TCF3P1	transcription factor 3 pseudogene 1 [Source:HGNC Symbol;Acc:HGNC:49742]	0.112412	0
HIST1H1E	histone cluster 1 H1 family member e [Source:HGNC Symbol;Acc:HGNC:4718]	0.974757	2.46849
ZNF696	zinc finger protein 696 [Source:HGNC Symbol;Acc:HGNC:25872]	0.453307	1.33684
AL133338.1	novel transcript, antisense to ASCC3	1.4994	3.07032
MTND5P14	MT-ND5 pseudogene 14 [Source:HGNC Symbol;Acc:HGNC:42276]	0.323274	0.0467321
CCDC69	coiled-coil domain containing 69 [Source:HGNC Symbol;Acc:HGNC:24487]	0.0326868	0.00431625
AC245884.10	novel transcript	1.67768	0.365354
C12orf76	chromosome 12 open reading frame 76 [Source:HGNC Symbol;Acc:HGNC:33790]	0.230709	0.523514
AL139289.2	uncharacterized LOC105378687 [Source:NCBI gene;Acc:105378687]	0.277134	1.0492
IL15RA	interleukin 15 receptor subunit alpha [Source:HGNC Symbol;Acc:HGNC:5978]	0.300738	0.601925
MICALCL	-	0.0526069	0.213901
GUCY2EP	guanylate cyclase 2E, pseudogene [Source:HGNC Symbol;Acc:HGNC:4690]	0.650256	1.5913
AC026304.1	uncharacterized LOC100289361 [Source:NCBI gene;Acc:100289361]	0.269193	1.23212
MT-TI	mitochondrially encoded tRNA isoleucine [Source:HGNC Symbol;Acc:HGNC:7488]	51.086	23.7558
ICA1L	islet cell autoantigen 1 like [Source:HGNC Symbol;Acc:HGNC:14442]	0.0590982	0.0215253
SLC51B	solute carrier family 51 beta subunit [Source:HGNC Symbol;Acc:HGNC:29956]	0.544567	0.10443
AL627309.6	novel pseudogene	1.0632	2.73611
LINC01637	long intergenic non-protein coding RNA 1637 [Source:HGNC Symbol;Acc:HGNC:52424]	0	0.323551
COL17A1	collagen type XVII alpha 1 chain [Source:HGNC Symbol;Acc:HGNC:2194]	0.869398	0.408096
AC005775.1	novel transcript, antisense to MADCAM1 and TPGS1	0.0694165	0.529027
PARD6G	par-6 family cell polarity regulator gamma [Source:HGNC Symbol;Acc:HGNC:16076]	0.409358	0.89884
GJC2	gap junction protein gamma 2 [Source:HGNC Symbol;Acc:HGNC:17494]	0.429409	1.10426
PRX	periaxin [Source:HGNC Symbol;Acc:HGNC:13797]	0.398434	0.838236
AL162426.1	novel transcript	0.297181	1.14631
HSD17B14	hydroxysteroid 17-beta dehydrogenase 14 [Source:HGNC Symbol;Acc:HGNC:23238]	0.00761699	0.116607
HRH1	histamine receptor H1 [Source:HGNC Symbol;Acc:HGNC:5182]	2.02269	0.886814
CHST13	carbohydrate sulfotransferase 13 [Source:HGNC Symbol;Acc:HGNC:21755]	0.0388663	0.191674
SLC6A12	solute carrier family 6 member 12 [Source:HGNC Symbol;Acc:HGNC:11045]	0.0176445	0.0698821
TIGD3	tigger transposable element derived 3 [Source:HGNC Symbol;Acc:HGNC:18334]	0.376329	0.933767
ZNF775	zinc finger protein 775 [Source:HGNC Symbol;Acc:HGNC:28501]	0.323081	0.849301
SLC2A12	solute carrier family 2 member 12 [Source:HGNC Symbol;Acc:HGNC:18067]	0.0077341	0.0716804
GAPDHP65	glyceraldehyde 3 phosphate dehydrogenase pseudogene 65 [Source:HGNC Symbol;Acc:HGNC:4143]	14.7509	6.71969
CRLF2	cytokine receptor like factor 2 [Source:HGNC Symbol;Acc:HGNC:14281]	0.762688	0.35854
MAB21L3	mab-21 like 3 [Source:HGNC Symbol;Acc:HGNC:26787]	0.0762874	0
AL356234.3	novel transcript	0.717653	0.207583
AL683813.1	novel transcript	0.371277	0.842124
TMPRSS4	transmembrane serine protease 4 [Source:HGNC Symbol;Acc:HGNC:11878]	0.0188035	0.0635696
BMP8A	bone morphogenetic protein 8a [Source:HGNC Symbol;Acc:HGNC:21650]	0.480478	1.17303
ARL8B	ADP ribosylation factor like GTPase 8B [Source:HGNC Symbol;Acc:HGNC:25564]	3.04123	0.921959
MEOX1	mesenchyme homeobox 1 [Source:HGNC Symbol;Acc:HGNC:7013]	0.0249409	0.108589
TEKT3	tektin 3 [Source:HGNC Symbol;Acc:HGNC:14293]	0	0.0358071
AC108751.4	novel transcript	0.0541765	0.383777
AC234781.2	Twinfilin-1, pseudogene	9.41863	3.32047
AL133330.1	novel transcript	2.32967	0.852281
PCDHGA2	protocadherin gamma subfamily A, 2 [Source:HGNC Symbol;Acc:HGNC:8700]	0.00816862	0.0473178
CTIF	cap binding complex dependent translation initiation factor [Source:HGNC Symbol;Acc:HGNC:23925]	1.56931	3.19213
AC079601.1	novel transcript, antisense to PRICKLE1	0.205611	0.0495602
ABCA4	ATP binding cassette subfamily A member 4 [Source:HGNC Symbol;Acc:HGNC:34]	0.0534063	0.00628781
AC025034.1	novel transcript, antisense to ATP2B1	0.136449	0
AL135905.1	novel transcript, antisense to PTP4A1	0.234037	0.744298
CD19	CD19 molecule [Source:HGNC Symbol;Acc:HGNC:1633]	0.0649397	0.217411
AC084357.3	T-box 20 (TBX20) pseudogene	0.742973	0.236291
AC112491.1	novel transcript	2.53794	0
AC004918.1	novel transcript, antisense to AGK	0.404466	1.34189
C9orf84	chromosome 9 open reading frame 84 [Source:HGNC Symbol;Acc:HGNC:26535]	0.149693	0.350806
PYCARD	PYD and CARD domain containing [Source:HGNC Symbol;Acc:HGNC:16608]	0.142518	0.418249
GPR19	G protein-coupled receptor 19 [Source:HGNC Symbol;Acc:HGNC:4473]	0.108992	0.29984
TESK2	testis associated actin remodelling kinase 2 [Source:HGNC Symbol;Acc:HGNC:11732]	0.675391	2.17027
CCDC110	coiled-coil domain containing 110 [Source:HGNC Symbol;Acc:HGNC:28504]	0.0440628	0.175267
2020-09-05	septin 5 [Source:HGNC Symbol;Acc:HGNC:9164]	0.198381	0.404653
CDKN1B	cyclin dependent kinase inhibitor 1B [Source:HGNC Symbol;Acc:HGNC:1785]	4.84262	10.3453
NEURL2	neuralized E3 ubiquitin protein ligase 2 [Source:HGNC Symbol;Acc:HGNC:16156]	0.406032	1.11311
HAGLROS	HAGLR opposite strand lncRNA [Source:HGNC Symbol;Acc:HGNC:50646]	1.11854	2.49521
AK4	adenylate kinase 4 [Source:HGNC Symbol;Acc:HGNC:363]	0.889179	1.9863
CCDC13	coiled-coil domain containing 13 [Source:HGNC Symbol;Acc:HGNC:26358]	0.0186781	0.100084
AC011195.2	novel protein similar to immunoglobulin (CD79A) binding protein 1 IGBP1	0.0782747	0.357634
DOCK8	dedicator of cytokinesis 8 [Source:HGNC Symbol;Acc:HGNC:19191]	0.201627	0.0986465
HNRNPCP1	heterogeneous nuclear ribonucleoprotein C pseudogene 1 [Source:HGNC Symbol;Acc:HGNC:20017]	2.28574	0.971018
AC091849.2	novel transcript	0	0.319241
AC069544.1	novel transcript	0.510015	1.40364
AC069360.1	novel transcript	0	0.204678
AL136164.3	TEC	0.516796	1.12349
AC107871.1	novel protein	0.0905612	0.375719
CYB561D2	cytochrome b561 family member D2 [Source:NCBI gene;Acc:11068]	0.0424418	0.210437
SNHG19	small nucleolar RNA host gene 19 [Source:HGNC Symbol;Acc:HGNC:49574]	4.96038	11.279
HAS3	hyaluronan synthase 3 [Source:HGNC Symbol;Acc:HGNC:4820]	5.96861	2.70623
CLDN10	claudin 10 [Source:HGNC Symbol;Acc:HGNC:2033]	0.0564841	0
AC040162.1	novel transcript	0.537924	0.261246
CNTD2	cyclin N-terminal domain containing 2 [Source:HGNC Symbol;Acc:HGNC:25805]	0.0510484	0.188901
DPY19L2P3	DPY19L2 pseudogene 3 [Source:HGNC Symbol;Acc:HGNC:22367]	0.0316193	0.12715
AL445471.1	novel transcript	0	0.263216
NACAD	NAC alpha domain containing [Source:HGNC Symbol;Acc:HGNC:22196]	0.0689405	0.210899
CERKL	ceramide kinase like [Source:HGNC Symbol;Acc:HGNC:21699]	0.0291461	0.0988498
DCAF13P1	DDB1 and CUL4 associated factor 13 pseudogene 1 [Source:HGNC Symbol;Acc:HGNC:43866]	1.62689	0.544298
MSANTD3-TMEFF1	MSANTD3-TMEFF1 readthrough [Source:HGNC Symbol;Acc:HGNC:38838]	2.97284	1.39337
AL359091.4	novel transcript, antisense to TRUB2	0.163281	0.859492
LINC00460	long intergenic non-protein coding RNA 460 [Source:HGNC Symbol;Acc:HGNC:42809]	0.157626	0
LVRN	laeverin [Source:HGNC Symbol;Acc:HGNC:26904]	0.024487	0.0702418
PLEKHO1	pleckstrin homology domain containing O1 [Source:HGNC Symbol;Acc:HGNC:24310]	0.102532	0.246815
BTN2A2	butyrophilin subfamily 2 member A2 [Source:HGNC Symbol;Acc:HGNC:1137]	0.341154	0.71995
AC007240.1	novel transcript	2.65529	12.0497
CCDC106	coiled-coil domain containing 106 [Source:HGNC Symbol;Acc:HGNC:30181]	1.65308	3.31366
ATP8A1	ATPase phospholipid transporting 8A1 [Source:HGNC Symbol;Acc:HGNC:13531]	0.0543596	0.124678
DKKL1	dickkopf like acrosomal protein 1 [Source:HGNC Symbol;Acc:HGNC:16528]	0.0273889	0.208237
BACH2	BTB domain and CNC homolog 2 [Source:HGNC Symbol;Acc:HGNC:14078]	0.0120292	0.0574817
MIR762HG	MIR762 host gene [Source:HGNC Symbol;Acc:HGNC:51386]	0.555438	1.17546
KCNJ2-AS1	KCNJ2 antisense RNA 1 [Source:HGNC Symbol;Acc:HGNC:43720]	0.142309	0.425036
ACAP1	ArfGAP with coiled-coil, ankyrin repeat and PH domains 1 [Source:HGNC Symbol;Acc:HGNC:16467]	0.0209647	0.0816468
PXMP4	peroxisomal membrane protein 4 [Source:HGNC Symbol;Acc:HGNC:15920]	0.450888	0.978627
AP002364.1	novel transcript	0.709692	1.6622
ZNF599	zinc finger protein 599 [Source:HGNC Symbol;Acc:HGNC:26408]	0.0906319	0.222915
AC010809.2	uncharacterized LOC101929988 [Source:NCBI gene;Acc:101929988]	0.82633	0.220287
ALKBH7	alkB homolog 7 [Source:HGNC Symbol;Acc:HGNC:21306]	6.50726	13.8796
CAND2	cullin associated and neddylation dissociated 2 (putative) [Source:HGNC Symbol;Acc:HGNC:30689]	0.119263	0.345572
AC091551.1	novel transcript	0.975389	0.2197
RNU6-767P	RNA, U6 small nuclear 767, pseudogene [Source:HGNC Symbol;Acc:HGNC:47730]	4.82694	1.01588
CCDC28B	coiled-coil domain containing 28B [Source:HGNC Symbol;Acc:HGNC:28163]	0.596053	1.23567
AP000695.2	novel transcript	0.575283	0.159688
PTOV1-AS2	PTOV1 antisense RNA 2 [Source:HGNC Symbol;Acc:HGNC:51284]	2.22837	0.996328
WBP2NL	WBP2 N-terminal like [Source:HGNC Symbol;Acc:HGNC:28389]	0.0263259	0.0910585
POLR2J4	RNA polymerase II subunit J4, pseudogene [Source:HGNC Symbol;Acc:HGNC:28195]	0.336558	0.811909
SLC35E2A	solute carrier family 35 member E2A [Source:HGNC Symbol;Acc:HGNC:20863]	0.388075	0.928079
SLAIN1	SLAIN motif family member 1 [Source:HGNC Symbol;Acc:HGNC:26387]	0.01563	0.0634974
AKR1B1P2	aldo-keto reductase family 1 member B1 pseudogene 2 [Source:HGNC Symbol;Acc:HGNC:425]	2.32268	0.753364
LINC01885	long intergenic non-protein coding RNA 1885 [Source:HGNC Symbol;Acc:HGNC:52704]	0.0903971	0.669815
EIF4E3	eukaryotic translation initiation factor 4E family member 3 [Source:HGNC Symbol;Acc:HGNC:31837]	0.0841184	0.168828
LINC01556	long intergenic non-protein coding RNA 1556 [Source:HGNC Symbol;Acc:HGNC:21195]	0.0843976	0.695629
CELF5	CUGBP Elav-like family member 5 [Source:HGNC Symbol;Acc:HGNC:14058]	0.0104543	0.051834
CCDC155	coiled-coil domain containing 155 [Source:HGNC Symbol;Acc:HGNC:26520]	0.00228007	0.0397745
AC125238.2	zinc finger protein 207 (ZNF207) pseudogene	0.301984	0.0478867
GOLGA2P10	GOLGA2 pseudogene 10 [Source:HGNC Symbol;Acc:HGNC:26229]	3.54587	7.11203
LRRC46	leucine rich repeat containing 46 [Source:HGNC Symbol;Acc:HGNC:25047]	0.243275	0.0925253
ATP2A1-AS1	ATP2A1 antisense RNA 1 [Source:HGNC Symbol;Acc:HGNC:51370]	0.964139	2.23711
AP001453.1	novel transcript	0.0450807	0.366899
AC144652.1	novel transcript	0.726184	1.60072
STK11	serine/threonine kinase 11 [Source:HGNC Symbol;Acc:HGNC:11389]	0.576082	1.20277
SEMA6D	semaphorin 6D [Source:HGNC Symbol;Acc:HGNC:16770]	0.169018	0.354669
GAS6-AS1	GAS6 antisense RNA 1 [Source:HGNC Symbol;Acc:HGNC:39826]	0.0963239	0.0295243
AP001351.1	uncharacterized LOC100128386 [Source:NCBI gene;Acc:100128386]	0.0488858	0.26072
LY6E-DT	LY6E divergent transcript [Source:HGNC Symbol;Acc:HGNC:53728]	0.0131826	0.0931758
ATP2B1-AS1	ATP2B1 antisense RNA 1 [Source:HGNC Symbol;Acc:HGNC:27883]	0.385112	0.805948
ITGB2	integrin subunit beta 2 [Source:HGNC Symbol;Acc:HGNC:6155]	0.114609	0.280093
KCNJ18	potassium voltage-gated channel subfamily J member 18 [Source:HGNC Symbol;Acc:HGNC:39080]	0.873899	1.81151
AL008721.2	novel transcript	0.158102	0.436667
AC092687.3	novel transcript	0.210086	1.18082
LUZP2	leucine zipper protein 2 [Source:HGNC Symbol;Acc:HGNC:23206]	0.0822167	0.174662
RNF223	ring finger protein 223 [Source:HGNC Symbol;Acc:HGNC:40020]	0.639348	1.55996
MT-TL2	mitochondrially encoded tRNA leucine 2 (CUN) [Source:HGNC Symbol;Acc:HGNC:7491]	18.3179	6.39333
LINC00628	long intergenic non-protein coding RNA 628 [Source:HGNC Symbol;Acc:HGNC:27008]	1.68844	0.802528
AC092611.3	TEC	1.68636	3.78984
SPTBN4	spectrin beta, non-erythrocytic 4 [Source:HGNC Symbol;Acc:HGNC:14896]	0.163566	0.352953
MT-TT	mitochondrially encoded tRNA threonine [Source:HGNC Symbol;Acc:HGNC:7499]	38.3999	17.2382
PRRX2	paired related homeobox 2 [Source:HGNC Symbol;Acc:HGNC:21338]	12.5693	26.4428
CCL28	C-C motif chemokine ligand 28 [Source:HGNC Symbol;Acc:HGNC:17700]	0.057203	0.0109923
AC025040.2	ring finger protein, LIM domain interacting (RLIM) pseudogene	2.11895	0.936206
IL11RA	interleukin 11 receptor subunit alpha [Source:HGNC Symbol;Acc:HGNC:5967]	0.208908	0.460091
GPR161	G protein-coupled receptor 161 [Source:HGNC Symbol;Acc:HGNC:23694]	0.229887	0.526973
HSPE1P7	heat shock protein family E (Hsp10) member 1 pseudogene 7 [Source:HGNC Symbol;Acc:HGNC:49327]	0	2.29075
AC006946.2	novel transcript	0.250547	0.630373
SYT16	synaptotagmin 16 [Source:HGNC Symbol;Acc:HGNC:23142]	0.0116148	0
AC019080.4	novel transcript, antisense to NFE2L2	0	0.368215
CYP27A1	cytochrome P450 family 27 subfamily A member 1 [Source:HGNC Symbol;Acc:HGNC:2605]	0.0527375	0.177144
AL359513.1	novel transcript	0.173504	0.840139
ACTA2	actin, alpha 2, smooth muscle, aorta [Source:HGNC Symbol;Acc:HGNC:130]	0.179632	0.443588
MPP4	membrane palmitoylated protein 4 [Source:HGNC Symbol;Acc:HGNC:13680]	0.0327209	0
SORBS1	sorbin and SH3 domain containing 1 [Source:HGNC Symbol;Acc:HGNC:14565]	0.0791679	0.162493
BSN	bassoon presynaptic cytomatrix protein [Source:HGNC Symbol;Acc:HGNC:1117]	0.143152	0.0675807
AL023583.1	novel transcript	0.0481643	0.354183
FOLR1	folate receptor 1 [Source:HGNC Symbol;Acc:HGNC:3791]	0.0826002	0.271433
CR383656.1	ubiquitin specific peptidase 10 (USP10) pseudogene	2.38902	0.966783
MSX1	msh homeobox 1 [Source:HGNC Symbol;Acc:HGNC:7391]	0.888396	1.85263
NRGN	neurogranin [Source:HGNC Symbol;Acc:HGNC:8000]	1.01517	2.08236
AP001830.1	uncharacterized LOC101928424 [Source:NCBI gene;Acc:101928424]	0.0499364	0.463954
AC005089.1	novel transcript	0.0231338	0.164828
ABCC8	ATP binding cassette subfamily C member 8 [Source:HGNC Symbol;Acc:HGNC:59]	0.0223344	0.0749278
PROCA1	protein interacting with cyclin A1 [Source:HGNC Symbol;Acc:HGNC:28600]	0.420482	0.848515
N4BP2L1	NEDD4 binding protein 2 like 1 [Source:HGNC Symbol;Acc:HGNC:25037]	0.0584682	0.0207762
HMGB3P22	high mobility group box 3 pseudogene 22 [Source:HGNC Symbol;Acc:HGNC:39314]	0.230009	0.771946
PRR5-ARHGAP8	PRR5-ARHGAP8 readthrough [Source:HGNC Symbol;Acc:HGNC:34512]	0	0.0495587
ACMSD	aminocarboxymuconate semialdehyde decarboxylase [Source:HGNC Symbol;Acc:HGNC:19288]	0.557881	0.261804
LRRC75B	leucine rich repeat containing 75B [Source:HGNC Symbol;Acc:HGNC:33155]	0.166235	0.367748
AL355987.3	novel transcript	0.294369	1.45354
LMO7DN-IT1	LMO7DN intronic transcript 1 [Source:HGNC Symbol;Acc:HGNC:49790]	0.759365	0
AC004754.1	family with sequence similarity 234 member A [Source:NCBI gene;Acc:83986]	1.79245	0.18718
PRR5	proline rich 5 [Source:HGNC Symbol;Acc:HGNC:31682]	0.444896	0.905396
SEMA4A	semaphorin 4A [Source:HGNC Symbol;Acc:HGNC:10729]	0.0210138	0.00230091
TSKS	testis specific serine kinase substrate [Source:HGNC Symbol;Acc:HGNC:30719]	0	0.0701838
AC003006.1	novel protein	2.86131	0.275934
TECRP1	trans-2,3-enoyl-CoA reductase pseudogene 1 [Source:HGNC Symbol;Acc:HGNC:44050]	7.69396	17.6576
USP2-AS1	USP2 antisense RNA 1 (head to head) [Source:HGNC Symbol;Acc:HGNC:48673]	0.0447643	0.152704
NYNRIN	NYN domain and retroviral integrase containing [Source:HGNC Symbol;Acc:HGNC:20165]	0	0.0250329
SYNPO2L	synaptopodin 2 like [Source:HGNC Symbol;Acc:HGNC:23532]	0.0926196	0.0173301
TNFRSF6B	TNF receptor superfamily member 6b [Source:HGNC Symbol;Acc:HGNC:11921]	1.2322	0.214232
AL121871.1	ribosomal protein L26 (RPL26) pseudogene	19.6848	39.3701
AC139749.1	uncharacterized LOC101927503 [Source:NCBI gene;Acc:101927503]	0.123881	0.317743
AC108047.1	novel transcript	0.274373	1.35703
[truncated: 96 more rows]
